# Supplementary material for: Large multimodal model‐based standardisation of pathology reports with confidence and its prognostic significance
Source: J Pathol Clin Res. 2024 Nov 15;10(6):e70010. doi: 10.1002/2056-4538.70010 (PMC11565444; doi:10.1002/2056-4538.70010)
Supplement: Supplementary file 2 — File S2. Extracted information with confidence estimations [file CJP2-10-e70010-s002.xlsx]

## Sheet: Cover sheet
Large multimodal model-based standardisation of pathology reports with confidence and its prognostic significance
E Alzaid et al. J Pathol Clin Res
https://doi.org/10.1002/2056-4538.70010
Supplementary File S2
Extracted information with confidence estimations

## Sheet: Extracted Data
Patient ID	Tumour Type	Tumour Type Confidence	Specimen Type	Specimen Type Confidence	Tumour Site	Tumour Site Confidence	Lymph Node Status	Lymph Node Status Confidence	Examined Nodes	Examined Nodes Confidence	Metastatic Nodes	Metastatic Nodes Confidence	Metastatic Disease Status	Metastatic Disease Status Confidence	Local Invasion Status	Local Invasion Status Confidence	Max Diameter	Max Diameter Confidence	Resection Status	Resection Status Confidence	Histologic Grade	Histologic Grade Confidence
TCGA-D5-6541	Adenocarcinoma	1	Lefthemicolectomy	0.741667	Descending colon	0.758333	pN0	1	NA	1	0	1	pMX	1	pT3	0.925	55	0.783333	R0	1	0	0.833333
TCGA-AZ-5407	Adenocarcinoma	1	Right hemicolectomy	1	Ascending colon	0.833333	pN0	1	16	1	0	1	pMX	1	pT1	0.916667	25	0.75	R0	1	0	0.833333
TCGA-A6-6780	Adenocarcinoma with mucinous differentiation	1	Right hemicolectomy	1	Hepatic flexure	1	pN0	1	18	1	0	1	pMX	1	pT3	0.975	108	1	R0	1	0	0.833333
TCGA-AD-6901	Adenocarcinoma	1	Right hemicolectomy	1	Cecum	1	pN0	1	19	1	0	1	pM0	1	pT3	0.975	75	1	R1	1	0	0.833333
TCGA-DY-A0XA	Adenocarcinoma	1	NA	1	Rectosigmoid colon	1	pN0	1	NA	1	0	1	pM0	1	pT3	1	NA	1	R0	0.833333	NA	1
TCGA-AG-3892	Adenocarcinoma	1	Anterior Resection [AR]	0.766667	Rectum	1	pN0	1	17	1	0	1	pMX	1	pT1	1	NA	1	R0	1	0	0.833333
TCGA-AA-3986	Adenocarcinoma	1	NA	0.833333	NA	1	pN0	1	27	1	0	1	pMX	1	pT2	1	55	1	R0	1	0	0.833333
TCGA-CM-6161	Adenocarcinoma	1	Sigmoid colectomy	1	Sigmoid colon	1	pN0	1	31	1	0	1	pM0	1	pT2	0.941667	65	1	R0	1	0	0.816667
TCGA-4N-A93T	Adenocarcinoma	1	Right hemicolectomy	1	Proximal ascending colon and Distal ascending colon	1	pN1b	1	25	1	2	1	pM1c	0.8	pT4a and pT3	0.75	42	0.825	R0	1	0	0.833333
TCGA-AA-3556	Mucinous adenocarcinoma	0.731667	Sigmoid colectomy	1	Sigmoid colon	1	pN0	1	22	1	0	1	pM0	0.916667	pT2	0.991667	20	0.975	R0	1	0	0.833333
TCGA-F4-6703	Adenocarcinoma	1	Right hemicolectomy	0.755	Ascending colon	1	pN0	1	12	1	0	1	pM0	0.916667	pT3	0.95	85	1	R0	1	0	0.833333
TCGA-AY-5543	Adenocarcinoma	1	Right hemicolectomy	1	Ascending colon	0.799167	pN1a	1	24	1	1	1	pM1	0.766667	pT3	0.758333	65	0.833333	R1	0.991667	0	0.833333
TCGA-CM-5344	Adenocarcinoma	1	Total colectomy	1	Sigmoid colon	1	pN1b	1	108	1	3	1	pM0	0.833333	pT3	1	30	0.833333	R0	1	0	0.833333
TCGA-AY-A54L	Adenocarcinoma	1	Right hemicolectomy	1	Right colon	0.66	pN0	1	24	1	0	1	pM0	1	pT2	0.933333	34	1	R0	1	0	0.833333
TCGA-AA-3522	Adenocarcinoma	1	Right hemicolectomy	1	Ascending colon	1	pN0	1	18	1	0	1	pMX	1	pT3	1	NA	0.833333	R0	1	0	0.833333
TCGA-AA-3975	Adenocarcinoma	1	NA	0.816667	NA	1	pN0	1	14	1	0	1	pMX	1	pT2	1	NA	1	R0	1	0	0.833333
TCGA-AG-3599	Adenocarcinoma, partly mucinous	0.941667	Sigmoid colectomy	0.781667	Rectosigmoid	1	pN0	1	12	1	0	1	pMX	1	pT2	0.941667	20	1	R0	1	0	0.833333
TCGA-AY-4070	Adenocarcinoma	1	Right hemicolectomy	1	Caecum	0.916667	pN2	0.833333	15	1	5	1	pMX	1	NA	NA	65	1	R1	1	1	0.833333
TCGA-AG-A023	Adenocarcinoma	1	Total colectomy	0.816667	Rectum	1	pN2	0.916667	6	0.833333	6	1	pM0	0.833333	pT3	1	NA	1	R1	0.808333	0	0.833333
TCGA-AA-3862	Adenocarcinoma	1	Right hemicolectomy	1	Ascending colon	1	pN0	1	16	1	0	1	pMX	1	pT3	0.991667	NA	0.833333	R0	1	0	0.833333
TCGA-CK-4947	Adenocarcinoma	1	Sigmoid colectomy	1	Sigmoid colon	1	pN1b	1	12	1	3	1	pMX	1	pT4a	1	40	1	R0	1	0	0.833333
TCGA-AA-3994	Adenocarcinoma, partially mucinous	0.958333	Right hemicolectomy	1	Caecum	0.825	pN1	0.833333	24	1	2	1	pMX	1	pT3	1	35	0.8	R0	1	0	0.833333
TCGA-AA-3941	Adenocarcinoma	1	Right hemicolectomy	1	Ascending colon and Splenic flexure	1	pN1b	1	41	1	3	0.95	pM1a	1	pT4 and pT3	1	NA	1	R0	1	0	0.833333
TCGA-AA-3667	Adenocarcinoma	1	Sigmoid colectomy	1	Sigmoid colon	1	pN0	1	22	1	0	1	pM0	0.991667	pT2	0.783333	NA	0.933333	R0	1	0	0.833333
TCGA-EI-6884	Adenocarcinoma	1	Sigmoid colectomy	0.833333	Rectosigmoid junction	0.933333	pN1	0.916667	8	1	3	1	pMX	0.991667	pT3	0.925	NA	0.766667	R0	1	0	0.833333
TCGA-AA-A02H	Adenocarcinoma	1	Sigmoid colectomy	0.780833	Sigmoid colon	1	pN2a	1	12	1	6	1	pM1b	1	pT4b	0.8	NA	1	R2	0.74	0	0.75
TCGA-G4-6306	Adenocarcinoma	1	Right hemicolectomy	1	Ascending colon	0.933333	pN0	1	17	1	0	1	pMX	1	pT3	0.75	31	1	R0	1	0	0.833333
TCGA-AG-3883	Adenocarcinoma	1	Anterior Resection [AR]	0.816667	Rectum	1	pN0	1	NA	1	0	1	pM0	0.733333	pT2	0.941667	NA	0.833333	R0	1	0	0.833333
TCGA-EI-6511	Adenocarcinoma tubulopapillare	0.816667	Abdominoperineal excision [APE]	0.833333	Rectum	1	pN1	0.758333	18	1	4	0.833333	pM0	0.733333	pT3	0.8825	67	1	R0	0.758333	0	0.833333
TCGA-AA-A01Z	Adenocarcinoma	1	Right hemicolectomy	0.766667	Ascending colon	1	pN0	1	12	1	0	1	pMX	1	pT3	1	NA	1	R0	1	1	0.833333
TCGA-AZ-4681	Adenocarcinoma	0.916667	NA	0.583333	Rectum and Right colon	0.916667	pN0	1	13	1	0	1	pMX	1	pT3 and pT3	1	25	0.833333	R0	1	0	0.833333
TCGA-DC-6156	Adenocarcinoma	1	Anterior Resection [AR]	0.825	Rectosigmoid	1	pN2b	1	22	1	7	1	pM1c	1	pT4a	0.758333	55	1	R0	0.791667	0	0.833333
TCGA-AG-3732	Adenocarcinoma	1	Sigmoid colectomy	0.765	Rectosigmoid	1	pN0	1	12	1	0	1	pMX	1	pT2	0.933333	25	1	R0	1	0	1
TCGA-G4-6307	Adenocarcinoma	1	Sigmoid colectomy	0.766667	Sigmoid colon	1	pN1	0.666667	17	1	2	1	pMX	1	pT3	0.941667	50	1	R0	1	0	0.833333
TCGA-AA-3558	Adenocarcinoma	1	Sigmoid colectomy	1	Sigmoid colon	1	pN0	1	46	1	0	1	pM0	1	pT2	1	NA	1	R0	1	0	0.833333
TCGA-AG-A032	Adenocarcinoma	1	Abdominoperineal excision [APE]	0.8	Rectum	1	pN1	0.75	NA	1	2	0.916667	pMX	1	pT3	0.916667	NA	1	R0	0.991667	0	0.833333
TCGA-D5-6924	Tubulopapillar adenocarcinoma	0.683333	Sigmoid colectomy	1	Sigmoid colon	1	pN0	1	NA	1	0	1	pMX	1	pT3	1	63	1	R0	1	0	0.833333
TCGA-AG-3605	Adenocarcinoma	1	Sigmoid colectomy	0.75	Rectosigmoid	1	pN1b	1	13	1	3	1	pM1	1	pT3	1	50	1	R2	0.833333	0	0.833333
TCGA-AG-3594	Adenocarcinoma	0.755833	Total colectomy	0.833333	Rectum	0.833333	pN0	1	25	1	0	1	pMX	1	pT3	1	NA	1	R0	1	0	0.833333
TCGA-A6-2676	Adenocarcinoma with focal mucinous differentiation	1	Right hemicolectomy	0.991667	Ileocecal valve involving both the distal ileum and proximal cecum	0.908333	pN0	1	15	1	0	1	pMX	1	pT4b	0.833333	125	1	NA	0.666667	1	0.833333
TCGA-G4-6626	Adenocarcinoma	1	Right hemicolectomy	1	Ascending colon	0.8	pN0	1	16	1	0	1	pMX	1	pT3	1	42	1	R0	0.833333	0	0.833333
TCGA-AG-3728	Adenocarcinoma	1	Anterior Resection [AR]	0.825	Rectum and Colon	0.815833	pN1	0.916667	19	1	3	1	pM0	0.833333	pT3	0.825	35	1	R0	0.991667	0	0.833333
TCGA-NH-A6GC	Mucinous adenocarcinoma	1	Lefthemicolectomy	0.833333	Descending colon	1	pN1b	1	19	1	3	1	pM1b	0.816667	pT4b	0.983333	80	0.991667	R0	0.7575	0	0.833333
TCGA-NH-A6GC	Mucinous adenocarcinoma	1	Lefthemicolectomy	0.833333	Descending colon	1	pN1b	1	19	1	3	1	pM1b	0.816667	pT4b	0.983333	80	0.991667	R0	0.7575	0	0.833333
TCGA-NH-A6GC	Mucinous adenocarcinoma	1	Lefthemicolectomy	0.833333	Descending colon	1	pN1b	1	19	1	3	1	pM1b	0.816667	pT4b	0.983333	80	0.991667	R0	0.7575	0	0.833333
TCGA-NH-A6GC	Mucinous adenocarcinoma	1	Lefthemicolectomy	0.833333	Descending colon	1	pN1b	1	19	1	3	1	pM1b	0.816667	pT4b	0.983333	80	0.991667	R0	0.7575	0	0.833333
TCGA-AG-3593	Adenocarcinoma	1	Sigmoid colectomy	0.663333	Rectosigmoid	0.933333	pN0	1	38	1	0	1	pM0	0.916667	pT3	1	65	1	R0	0.825	0	0.833333
TCGA-CA-6715	Papillary adenocarcinoma	1	Sigmoid colectomy	1	Sigmoid colon	1	pN1	0.785	NA	0.941667	1	0.991667	pM0	1	pT3	0.966667	50	1	R0	0.809167	0	0.833333
TCGA-AG-3591	Adenocarcinoma	1	Sigmoid colectomy	0.825	Rectosigmoid	1	pN0	1	16	1	0	1	pMX	1	pT3	0.991667	30	1	R1	0.778333	0	0.833333
TCGA-AA-3530	Adenocarcinoma	1	Right hemicolectomy	1	Caecum	1	pN0	1	24	1	0	1	pM0	1	pT2	1	40	1	R0	1	1	0.833333
TCGA-AA-3489	Adenocarcinoma	1	Other (24-cm-long resection of the colon)	0.833333	Rectosigmoid	0.766667	pN0	1	28	1	0	1	pMX	1	pT3	0.916667	35	1	R0	1	1	0.833333
TCGA-AA-3695	Adenocarcinoma	1	Right hemicolectomy	1	Ascending colon and Caecum	1	pN2a	1	33	1	6	1	pM0	0.916667	pT3	1	NA	NA	R0	1	0	0.833333
TCGA-EI-6513	Adenocarcinoma	1	Sigmoid colectomy	0.825	Rectosigmoid	0.87	pN1	1	15	0.833333	3	0.833333	pM0	0.833333	pT3	1	74	1	R0	1	0	0.825
TCGA-AA-3509	Adenocarcinoma	1	Sigmoid colectomy	1	Sigmoid colon	1	pN0	1	27	1	0	1	pMX	1	pT3	1	NA	0.833333	R0	1	0	0.833333
TCGA-AZ-6598	Adenocarcinoma	1	Right hemicolectomy	1	Caecum	0.766667	pN0	1	24	1	0	1	pMX	0.95	pT3	1	60	1	R1	0.833333	0	0.833333
TCGA-AG-3894	Adenocarcinoma	1	Other (rectal carcinoma)	0.816667	Rectum	1	pN0	1	15	1	0	1	pMX	1	pT3	1	NA	1	R0	1	0	0.833333
TCGA-A6-6648	Adenocarcinoma	1	Sigmoid colectomy	0.7825	Descending colon	1	pN0	1	21	1	0	1	pM1	0.916667	pT3	1	NA	0.816667	R0	1	0	0.816667
TCGA-DC-4749	Adenocarcinoma	1	Sigmoid colectomy, Proximal anastomotic ring, Distal anastomotic ring	0.7325	Rectosigmoid	1	pN0	1	16	1	0	1	pM0	0.75	pT3	1	40	1	R0	1	0	0.75
TCGA-AA-3684	Mucinous adenocarcinoma	1	Right hemicolectomy	1	Caecum	1	pN2	0.75	10	1	9	1	pM1c	1	pT4b	0.833333	NA	0.833333	R2	0.758333	1	0.833333
TCGA-F5-6814	Adenocarcinoma	1	Anterior Resection [AR]	0.796667	Rectum	1	pNX	0.9	NA	1	NA	1	pMX	1	pT3	1	150	1	RX	0.833333	0	0.833333
TCGA-AG-A00H	Adenocarcinoma	1	Rectosigmoid colectomy	0.681667	Rectum	0.758333	pN0	1	32	1	0	1	pM0	0.916667	pT3	0.958333	NA	0.816667	R0	1	0	0.833333
TCGA-AA-3855	Adenocarcinoma	1	Other (epiploic appendix with inflammatory reactive lesions)	0.775	NA	0.925	pN0	1	36	1	0	1	pMX	0.9475	pT2	1	NA	1	R0	1	0	0.833333
TCGA-AD-6963	Adenocarcinoma	1	Extended right hemicolectomy	0.916667	Cecum	0.958333	pN0	1	12	1	0	1	pM0	1	pT3	1	NA	0.833333	R0	1	0	0.833333
TCGA-CL-4957	Adenocarcinoma	1	Lowanteriorresection	0.766667	Rectum	1	pN1b	1	21	0.75	2	1	pM0	0.833333	pT3	0.916667	48	1	R1	0.809167	0	0.833333
TCGA-AY-6197	Adenocarcinoma with focal mucinous differentiation	0.833333	Right hemicolectomy	1	Cecum	1	pN0	1	16	1	0	1	pM0	1	pT3	0.966667	82	1	R0	1	0	0.833333
TCGA-CA-5254	Adenocarcinoma	1	NA	1	NA	1	pN0	1	NA	1	0	1	pM0	1	pT3	0.966667	60	1	R0	0.8075	0	0.833333
TCGA-F4-6807	Adenocarcinoma	1	NA	0.785	NA	0.833333	pN2b	1	12	1	12	1	pMX	0.8	pT3	0.981667	90	1	R0	0.975833	0	0.833333
TCGA-AF-6655	Adenocarcinoma	1	Sigmoid colectomy	0.833333	Rectum	0.85	pN1b	1	28	0.833333	2	0.9	pM0	1	pT2	0.933333	NA	0.833333	R0	1	0	0.833333
TCGA-AH-6897	Adenocarcinoma	1	Anterior Resection [AR]	0.628333	Rectosigmoid	1	pN0	1	14	1	0	1	pM0	0.833333	pT2	0.958333	53	1	R0	1	0	0.833333
TCGA-G5-6235	Adenocarcinoma	1	Anterior Resection [AR]	0.808333	Rectosigmoid	1	pN1a	1	13	1	1	1	pMX	1	pT3	0.916667	35	1	R1	1	0	0.825
TCGA-AA-3977	Adenocarcinoma	1	Sigmoid colectomy	1	Sigmoid colon	1	pN0	1	15	1	0	1	pMX	0.941667	pT2	1	NA	1	R0	1	0	0.833333
TCGA-AA-3543	Adenocarcinoma, partially mucus-producing	0.928333	Right hemicolectomy	1	Caecum	1	pN0	1	25	1	0	1	pM0	0.916667	pT2	0.933333	40	1	R0	1	0	0.833333
TCGA-D5-6532	Adenocarcinoma	1	Sigmoid colectomy	1	Sigmoid colon	1	pN0	1	NA	1	0	1	pMX	1	pT3	0.925	80	1	R0	0.833333	0	0.833333
TCGA-AZ-4684	Adenocarcinoma	1	Anterior Resection [AR]	0.833333	Rectosigmoid	1	pN2	0.833333	12	1	10	1	pM1	0.833333	pT3	0.883333	55	1	R0	0.75	0	0.75
TCGA-AA-3984	NA	0.766667	NA	0.833333	NA	1	pN0	1	NA	1	0	1	pM0	0.833333	pT0	0.75	NA	1	R0	1	NA	1
TCGA-AG-A020	Mucinous adenocarcinoma	1	Abdominoperineal excision [APE]	0.833333	Rectum	1	pN1a	1	12	1	1	1	pMX	1	pT3	0.95	NA	1	R0	0.991667	0	0.833333
TCGA-AA-A00U	Adenocarcinoma	1	Extended hemicolectomy	0.991667	Ascending colon	0.975	pN1b	1	116	1	2	1	pMX	0.75	pT3	1	NA	0.833333	R0	1	0	0.833333
TCGA-AA-3666	Adenocarcinoma	1	Right hemicolectomy	0.916667	Cecum and Ascending colon	0.916667	pN1	0.833333	41	1	2	1	pM1b	0.833333	pT3	1	60	1	R0	1	0	1
TCGA-DC-6158	Adenocarcinoma	1	Anterior Resection [AR]	0.7825	Rectum	1	pN0	0.9825	0	0.833333	0	1	pM0	0.916667	pT2	1	36	1	R0	0.833333	0	0.833333
TCGA-AG-A026	Adenocarcinoma	1	Abdominoperineal excision [APE]	0.833333	Rectum	1	pN0	1	15	1	0	1	pMX	1	pT4a	0.7825	NA	1	R1	1	1	0.833333
TCGA-AA-3679	Adenocarcinoma	1	Colon resection	0.815833	Rectosigmoid	0.764167	pN2a	0.85	12	1	5	1	pM1	1	pT3	0.916667	30	1	R0	1	0	0.833333
TCGA-3L-AA1B	Adenocarcinoma with mucinous component (15%)	0.9	Right hemicolectomy	1	Cecum	1	pN0	1	28	1	0	1	pM0	1	pT2	0.916667	45	0.833333	R0	1	1	0.833333
TCGA-AG-3890	Adenocarcinoma	1	Sigmoid colectomy	0.833333	Rectum and Sigmoid colon	1	pN0	1	12	1	0	1	pM0	0.916667	pT2	1	NA	1	R0	1	0	0.833333
TCGA-AA-A00L	Adenocarcinoma	1	Transverse colectomy	0.833333	Transverse colon	1	pN0	1	32	1	0	1	pM0	1	pT3	1	60	1	R0	1	0	0.833333
TCGA-AG-A02X	Adenocarcinoma	1	Anterior Resection [AR]	0.833333	Rectum	1	pN0	1	NA	1	0	1	pM0	0.916667	pT2	1	NA	1	R0	0.991667	0	0.833333
TCGA-A6-5656	Adenocarcinoma	1	Sigmoid colectomy	1	Sigmoid colon	1	pN0	1	24	0.833333	0	1	pM0	1	pT2	1	27	0.833333	R0	1	0	0.833333
TCGA-CM-5863	Mucinous adenocarcinoma	1	Right hemicolectomy	1	Ascending colon	1	pN1b	1	12	1	3	1	pM0	0.833333	pT3	1	NA	0.833333	R0	0.9825	0	0.833333
TCGA-AD-6899	Adenocarcinoma with mucinous component	1	Right hemicolectomy	1	Caecum	1	pN2b	1	20	1	17	1	pM1c	0.816667	pT4a	0.958333	35	1	R2	0.833333	0	0.833333
TCGA-A6-6649	Adenocarcinoma	1	Right hemicolectomy	1	Right colon	1	pN1b	1	23	1	2	1	pMX	1	pT3	0.966667	45	1	R0	1	1	0.833333
TCGA-D5-5539	Adenocarcinoma tubulare et mucinosum	0.791667	Right hemicolectomy	1	Ascending colon	1	pN1	0.833333	4	1	1	1	pM0	0.825	pT3	1	35	1	R0	0.975833	1	0.833333
TCGA-CM-6675	Adenocarcinoma	1	Right hemicolectomy	1	Cecum	1	pN2b	1	72	1	12	1	pM1	0.833333	pT3	1	80	1	R0	1	0	0.833333
TCGA-AA-3511	Adenocarcinoma	1	Other (Colon resectate)	0.833333	NA	0.816667	pN0	1	36	1	0	1	pMX	1	pT4a	1	40	1	R0	1	0	0.833333
TCGA-AG-3612	Adenocarcinoma	1	Other (resected section of colon [rectum])	0.759167	Rectum	1	pN1	0.833333	1	0.833333	1	1	pM0	0.8	pT3	1	NA	1	R0	1	0	0.833333
TCGA-AZ-4682	Adenocarcinoma	1	NA	0.65	Rectosigmoid	1	pN0	1	3	1	0	1	pM1	0.833333	pT3	0.983333	30	1	R0	0.766667	0	0.833333
TCGA-AG-3602	Adenocarcinoma	1	Total colectomy	0.783333	NA	0.8	pN2	0.833333	31	1	5	1	pM0	1	pT3	1	NA	1	R0	1	0	0.833333
TCGA-A6-2683	Adenocarcinoma	1	Right hemicolectomy	1	Ascending colon	0.958333	pN0	1	25	1	0	1	pM1	0.833333	pT4a	0.916667	85	1	R0	1	0	0.75
TCGA-AA-3521	Adenocarcinoma	1	Sigmoid colectomy	1	Sigmoid colon	1	pN0	1	22	1	0	1	pMX	1	pT3	1	30	1	R0	1	0	0.833333
TCGA-G4-6295	Adenocarcinoma	0.891667	Right hemicolectomy	1	Caecum	1	pN0	1	23	1	0	1	pMX	1	pT3	0.916667	70	1	R0	1	1	0.833333
TCGA-AG-3881	Mucinous carcinoma	1	NA	0.833333	NA	1	pN0	1	30	1	0	1	pMX	1	pT3	1	NA	1	R1	0.740833	1	0.833333
TCGA-DC-5869	Adenocarcinoma	1	Sigmoid and rectum, segmental resection	0.9325	Rectum	1	pN1	0.833333	19	1	1	1	pM1	0.833333	pT3	1	34	1	R0	1	0	0.816667
TCGA-AF-A56L	Adenocarcinoma	0.95	Sigmoid colectomy	0.825	Rectosigmoid	1	pN2	1	23	1	10	1	pMX	1	pT3	0.75	45	1	R0	1	0	0.75
TCGA-AA-3972	Adenocarcinoma	1	Sigmoid colectomy	1	Sigmoid colon	1	pT3	0.833333	NA	1	NA	1	pMX	1	pT3	0.766667	30	1	R0	1	0	0.833333
TCGA-DC-6155	Adenocarcinoma	1	Anterior Resection [AR]	0.724167	Rectosigmoid	1	pN1b	1	31	1	3	1	pM0	0.833333	pT3	0.916667	NA	0.816667	R0	0.96	0	0.833333
TCGA-AG-A014	Adenocarcinoma	1	Sigmoid colectomy	0.808333	Rectosigmoid	1	pN0	1	15	1	0	1	pMX	0.975	pT2	0.925	17	0.833333	R0	1	1	0.833333
TCGA-A6-6141	Adenocarcinoma	1	Right hemicolectomy with en bloc resection of abdominal wall muscle and fascia	0.833333	Caecum	1	pN0	1	19	1	0	1	pMX	1	pT3	1	110	1	R0	1	0	0.833333
TCGA-AZ-6599	Adenocarcinoma	1	Total colectomy	1	Ileocecal region	0.95	pN0	1	25	1	0	1	pMX	1	pT2	1	62	0.833333	R0	1	0	0.833333
TCGA-AA-3811	Adenocarcinoma with partial neuroendocrine differentiation	0.991667	Other	0.75	Colic adenocarcinoma	0.766667	pN2a	1	15	1	5	1	pM1	0.833333	pT3	1	NA	1	R0	1	1	0.833333
TCGA-DC-5337	Adenocarcinoma	1	Anterior Resection [AR]	0.690833	Rectosigmoid	1	pN0	1	18	1	0	1	pM0	1	pT2	0.783333	60	1	R1	0.7325	0	0.766667
TCGA-CK-6748	Adenocarcinoma with mucinous differentiation	0.679167	Anterior Resection [AR]	0.816667	Sigmoid colon	1	pN1b	0.95	17	1	2	1	pM1	0.833333	pT3	0.916667	50	1	R0	0.833333	1	0.833333
TCGA-D5-6922	Tubulopapillar adenocarcinoma	0.733333	Sigmoid colectomy	1	Sigmoid colon	1	pN1b	0.666667	8	1	1	1	pM0	0.833333	pT3	1	65	1	R0	0.9825	0	0.833333
TCGA-AG-3586	Partially mucinous adenocarcinoma	0.7625	Sigmoid colectomy or Anterior Resection [AR]	0.766667	Rectosigmoid	0.966667	pN2	0.833333	19	1	4	1	pMX	1	pT3	1	NA	1	R0	0.96	0	0.833333
TCGA-AG-A00C	Adenocarcinoma	1	Abdominoperineal excision [APE]	1	Rectum	0.933333	pN1	0.833333	24	1	1	1	pMX	1	pT3	1	70	1	R0	0.833333	0	0.833333
TCGA-G4-6625	Adenocarcinoma	1	Sigmoid colectomy	1	Sigmoid colon	1	pN0	1	22	0.833333	0	1	pMX	1	pT3	0.95	35	1	R0	1	0	0.833333
TCGA-AA-A01V	Adenocarcinoma	1	Right hemicolectomy	0.833333	Caecum	1	pN0	1	NA	1	0	1	pMX	1	pT2	1	NA	0.9	R0	1	0	0.833333
TCGA-AA-A010	Adenocarcinoma	1	Transverse colectomy	1	Transverse colon	1	pN0	1	45	1	0	1	pM0	0.731667	pT4b	1	NA	1	R0	1	1	0.833333
TCGA-AA-3812	Adenocarcinoma	1	Sigmoid colectomy	1	Sigmoid colon	1	pN0	1	13	1	0	1	pMX	1	pT3	0.983333	NA	1	R0	1	0	0.833333
TCGA-G4-6314	Adenocarcinoma	1	Right hemicolectomy	1	Cecum	1	pN2b	1	59	1	50	1	pM1c	1	pT3	0.95	55	1	R0	0.794167	0	0.833333
TCGA-CM-6172	Adenocarcinoma	1	Sigmoid colon and upper rectum; resection	0.780833	Sigmoid colon	1	pN1a	1	17	1	1	1	pM0	0.758333	pT3	0.916667	20	0.833333	R0	0.9475	0	0.833333
TCGA-F5-6465	Adenocarcinoma	1	Abdominoperineal excision	0.941667	Rectosigmoid junction	1	pN0	1	12	1	0	1	pM0	0.916667	pT3	1	75	1	R0	1	0	0.833333
TCGA-A6-2682	Adenocarcinoma	1	Ileocolectomy	0.833333	Ascending colon	0.931667	pN1	0.8	13	1	2	1	pMX	1	pT4b	0.958333	90	1	R1	0.833333	0	0.833333
TCGA-CL-5918	Adenocarcinoma	1	Anterior Resection [AR]	0.808333	Rectum	1	pN0	1	15	0.833333	0	1	pMX	1	pT3	0.966667	60	1	R1	0.774167	0	0.758333
TCGA-A6-6650	Adenocarcinoma	1	Right hemicolectomy	1	Caecum	0.935833	pN0	1	19	1	0	1	pM0	1	pT3	0.925	43	1	R0	1	0	0.833333
TCGA-D5-5538	Adenocarcinoma tubulopapillare	0.916667	Right hemicolectomy	0.991667	Caecum	1	pN1	0.916667	5	1	3	1	pM1	0.816667	pT3	0.916667	42	1	R0	1	0	0.833333
TCGA-F4-6806	Adenocarcinoma	1	Sigmoid colectomy	0.706667	Sigmoid colon	1	pN0	1	5	1	0	1	pMX	1	pT2	0.991667	70	1	R0	1	0	0.833333
TCGA-AA-3815	Adenocarcinoma	1	Right hemicolectomy	0.916667	Caecum	1	pN0	1	20	1	0	1	pMX	1	pT3	0.983333	NA	0.833333	R0	1	1	0.833333
TCGA-AA-3952	Adenocarcinoma	1	Lefthemicolectomy	0.833333	Descending colon	1	pN2a	0.966667	14	1	6	1	pM1	0.833333	pT3	1	NA	0.866667	R1	0.796667	1	0.833333
TCGA-AA-3662	Adenocarcinoma	1	Other	0.816667	Rectosigmoid	0.75	pN2a	1	15	1	4	1	pM1	0.916667	pT4a	1	30	1	R0	1	0	0.833333
TCGA-AG-3891	Adenocarcinoma	1	Anterior Resection [AR]	0.825	Rectum	1	pN0	1	13	1	0	1	pMX	1	pT2	0.991667	NA	1	R0	1	0	0.833333
TCGA-D5-6539	Adenocarcinoma	1	Transverse colectomy	1	Transverse colon	1	pN0	1	NA	1	0	1	pMX	1	pT3	0.925	30	0.833333	R0	0.96	0	0.833333
TCGA-AZ-6603	Adenocarcinoma	1	Sigmoid colectomy	1	Sigmoid colon	1	pN0	1	3	1	0	1	pMX	1	pT2	1	37	1	R0	1	0	0.833333
TCGA-AG-3896	Adenocarcinoma	1	Anterior Resection [AR]	0.816667	Rectum	1	pN0	1	12	1	0	1	pMX	0.9	pT2	0.966667	NA	1	R0	1	0	0.833333
TCGA-AA-3510	Adenocarcinoma	1	Right hemicolectomy	1	Ascending colon	0.833333	pN0	1	44	1	0	1	pMX	1	pT3	0.991667	65	1	R0	1	0	0.833333
TCGA-AA-A02W	Adenocarcinoma	1	Sigmoid colectomy	0.916667	Sigmoid colon	1	pN0	1	12	1	0	1	pMX	1	pT2	1	NA	1	R0	1	0	0.833333
TCGA-DC-4745	Adenocarcinoma	1	Sigmoid colectomy	0.75	Sigmoid and upper rectum	0.925	pN0	1	22	1	0	1	pMX	1	pT1	1	30	0.95	R0	1	0	0.833333
TCGA-AA-3548	Adenocarcinoma	1	Right hemicolectomy	1	Caecum	0.991667	pN2	0.816667	23	1	4	1	pM0	0.833333	pT3	1	NA	0.833333	R0	1	0	0.833333
TCGA-A6-2670	Adenocarcinoma	1	Sigmoid colectomy	1	Sigmoid colon	1	pN0	1	22	1	0	1	pMX	1	pT3	1	47	1	R0	1	0	0.833333
TCGA-AF-3913	Adenocarcinoma	0.95	Splenic flexure colon and Rectosigmoid colon	0.816667	Splenic flexure and Rectosigmoid	0.925	pN1	0.833333	33	0.833333	1	1	pMX	1	pT2 and pT3	1	NA	0.833333	R0	1	0	1
TCGA-CM-6171	Adenocarcinoma	1	Right hemicolectomy	1	Ascending colon	1	pN0	1	28	1	0	1	pM0	1	pT2	0.916667	35	1	R0	1	0	0.833333
TCGA-EI-6514	Adenocarcinoma	0.883333	Sigmoid colectomy	0.791667	Rectosigmoid junction	0.966667	pN0	1	NA	1	0	1	pMX	1	pT3	1	66	1	R0	0.75	0	0.833333
TCGA-AA-3852	Mucinous adenocarcinoma	1	NA	0.833333	NA	0.758333	pN0	1	13	1	0	1	pMX	0.941667	pT3	0.958333	NA	1	R0	1	1	0.833333
TCGA-F4-6854	Adenocarcinoma	1	Sigmoid colectomy	1	Sigmoid colon	1	pN0	1	8	1	0	1	pMX	1	pT3	1	85	1	R0	0.728333	0	0.833333
TCGA-CM-6163	Adenocarcinoma	1	Sigmoid colectomy	1	Sigmoid colon	1	pN0	1	13	1	0	1	pM0	0.983333	pT1	1	11	0.75	R0	1	0	0.833333
TCGA-AA-A00A	Adenocarcinoma	1	Right hemicolectomy	1	Ascending colon	1	pN0	1	34	1	0	1	pM0	0.775	pT3	1	NA	0.833333	R0	1	0	0.833333
TCGA-AA-3976	Adenocarcinoma	1	Sigmoid colectomy	0.833333	Rectosigmoid	1	pN1	0.816667	16	1	2	1	pMX	1	pT2	1	23	1	R0	1	0	0.833333
TCGA-AA-3712	Poorly differentiated adenocarcinoma	0.7825	Sigmoid colectomy	0.833333	Descending colon or Sigmoid colon	1	pN2	0.75	18	1	12	1	pMX	1	pT3	1	NA	0.833333	R0	0.9825	1	0.833333
TCGA-A6-3809	Adenocarcinoma, with some features of mucinous adenocarcinoma	0.975	Extended right hemicolectomy - subtotal colectomy	1	Transverse colon	0.926667	pN0	1	24	1	0	1	pMX	1	pT4a	0.983333	90	1	R1	1	0	0.833333
TCGA-D5-6930	Mucinous adenocarcinoma	1	Total colectomy	0.833333	Hepatic flexure	0.965	pN0	1	NA	0.866667	0	1	pMX	1	pT3	0.925	50	1	R0	0.991667	1	0.833333
TCGA-AH-6547	Adenocarcinoma	1	Sigmoid colectomy	0.65	Rectosigmoid colon	0.991667	pN0	1	29	0.833333	0	1	pMX	1	pT3	0.916667	45	0.833333	R0	1	0	0.808333
TCGA-AG-A036	Adenocarcinoma	1	Anterior Resection [AR]	0.991667	Rectum	1	pN2	0.808333	30	1	18	1	pMX	1	pT3	1	NA	0.833333	R0	0.991667	0	0.833333
TCGA-AA-3848	Adenocarcinoma	1	Sigmoid colectomy	0.808333	Sigmoid colon	1	pN2a	0.866667	12	1	6	1	pM0	0.816667	pT3	1	NA	0.833333	R0	1	0	0.833333
TCGA-AF-3400	Mucinous type colonic adenocarcinoma	1	Sigmoid colectomy	0.833333	Rectosigmoid	0.991667	pN0	1	32	1	0	1	pM0	1	pT3	1	42	1	R0	1	0	0.833333
TCGA-AA-A00Z	Adenocarcinoma	1	Sigmoid colectomy	0.991667	Sigmoid colon	0.928333	pN0	1	37	1	0	1	pMX	1	pT3	0.941667	NA	0.833333	R0	1	0	0.833333
TCGA-NH-A8F7	Adenocarcinoma	1	Subtotal colectomy	0.8	Cecum and Sigmoid colon	1	pN2b	1	23	0.95	8	1	pM1b	1	pT3 and pT3	1	55	1	R0	0.833333	0	0.833333
TCGA-NH-A8F7	Adenocarcinoma	1	Subtotal colectomy	0.8	Cecum and Sigmoid colon	1	pN2b	1	23	0.95	8	1	pM1b	1	pT3 and pT3	1	55	1	R0	0.833333	0	0.833333
TCGA-NH-A8F7	Adenocarcinoma	1	Subtotal colectomy	0.8	Cecum and Sigmoid colon	1	pN2b	1	23	0.95	8	1	pM1b	1	pT3 and pT3	1	55	1	R0	0.833333	0	0.833333
TCGA-NH-A8F7	Adenocarcinoma	1	Subtotal colectomy	0.8	Cecum and Sigmoid colon	1	pN2b	1	23	0.95	8	1	pM1b	1	pT3 and pT3	1	55	1	R0	0.833333	0	0.833333
TCGA-A6-6142	Adenocarcinoma	1	Sigmoid colectomy	0.825	Rectosigmoid colon	1	pN1a	1	37	1	1	1	pM1a	1	pT3	1	78	1	R0	1	0	0.75
TCGA-AA-3715	Adenosquamous carcinoma	1	Right hemicolectomy	1	Ascending colon	1	pN0	1	12	1	0	1	pMX	1	pT3	0.925	NA	0.833333	R0	1	1	0.833333
TCGA-EI-6506	Adenocarcinoma	1	Sigmoid colectomy	0.991667	Sigmoid colon and Rectum	1	pN0	1	NA	1	0	1	pMX	1	pT3	0.966667	45	1	R0	0.975833	0	0.833333
TCGA-A6-5664	Adenocarcinoma	1	Right hemicolectomy	0.9475	Caecum	1	pN2a	0.833333	17	0.833333	4	0.833333	pMX	1	pT4a	0.983333	78	0.75	R1	0.696667	0	0.783333
TCGA-A6-3808	Adenocarcinoma with mucinous differentiation	1	Right hemicolectomy	1	Caecum	1	pN0	1	24	1	0	1	pMX	1	pT3	0.916667	44	1	R0	1	0	0.833333
TCGA-AA-A01R	Mucinous adenocarcinoma	1	Right hemicolectomy	0.809167	Ascending colon	1	pN2	0.833333	19	1	9	1	pMX	1	pT3	0.925	NA	1	R0	1	1	0.833333
TCGA-A6-2677	Adenocarcinoma	1	Right hemicolectomy	0.9825	Ileocecal valve	0.816667	pN2a	1	30	1	5	1	pMX	1	pT3	0.925	50	1	R0	1	0	0.833333
TCGA-AG-3592	Moderately differentiated colorectal adenoma	0.833333	Sigmoid colectomy	0.833333	Rectosigmoid	1	pN0	1	32	1	0	1	pMX	1	pT3	1	30	1	R0	1	0	0.833333
TCGA-CM-4744	Adenocarcinoma	1	Right hemicolectomy	1	Caecum	1	pN0	1	28	1	0	1	pMX	0.941667	pT2	0.991667	45	1	R0	1	0	0.833333
TCGA-AA-3542	Adenocarcinoma	1	Sigmoid colectomy	1	Sigmoid colon	1	pN2	0.833333	18	1	4	1	pMX	1	pT3	1	25	1	R0	1	0	0.833333
TCGA-AG-4022	Adenocarcinoma	1	NA	0.833333	Rectum	1	pN0	0.833333	NA	1	NA	1	pMX	0.91	pT3	1	NA	0.833333	R1	0.798333	0	0.833333
TCGA-D5-6538	Adenocarcinoma, partially mucinous	0.925	Right hemicolectomy	0.8075	Hepatic flexure	1	pN2	1	14	1	10	0.916667	pMX	0.891667	pT3	0.916667	69	1	R0	0.928333	1	0.833333
TCGA-CK-6746	Adenocarcinoma	1	Right hemicolectomy	1	Caecum	0.916667	pN0	1	35	1	0	1	pMX	1	pT4b	0.716667	150	1	R0	0.791667	1	0.833333
TCGA-F5-6813	Adenocarcinoma	1	Other (Rectus abdominus tumor excision)	0.783333	Rectum	0.833333	pN2b	1	12	1	12	1	pM1	0.816667	pT3	0.825	50	1	RX	1	0	0.833333
TCGA-AA-3531	Adenocarcinoma	1	Sigmoid colectomy	1	Sigmoid colon	1	pN0	1	37	1	0	1	pMX	0.925	pT3	1	NA	1	R0	1	0	0.833333
TCGA-D5-6920	Adenocarcinoma	1	Sigmoid colectomy	0.791667	Sigmoid colon	1	pN0	1	NA	1	0	1	pMX	1	pT3	0.916667	44	1	R0	1	0	0.833333
TCGA-AZ-6605	Adenocarcinoma	1	Right hemicolectomy	1	Ascending colon	1	pN1a	1	22	1	1	1	pMX	1	pT4b	1	35	1	R0	1	0	0.833333
TCGA-AH-6544	Adenocarcinoma	1	Rectosigmoid colectomy	0.85	Rectosigmoid colon	1	pN1b	1	20	1	3	1	pM1	1	pT3	0.916667	53	1	R0	0.915	0	0.825
TCGA-AA-A03F	Adenocarcinoma, partially mucus-forming	1	Right hemicolectomy	1	Caecum	1	pN2	0.833333	29	1	4	1	pMX	0.966667	pT3	0.916667	55	1	R0	1	0	0.833333
TCGA-A6-6654	Adenocarcinoma	1	Lefthemicolectomy	0.833333	Descending colon	1	pN1a	1	65	1	1	1	pM0	1	pT3	1	48	1	R0	1	0	0.833333
TCGA-AG-4001	Adenocarcinoma	1	Sigmoid colectomy	0.833333	Rectosigmoid	1	pN0	1	29	1	0	1	pMX	0.9825	pT3	1	NA	1	R0	1	0	0.833333
TCGA-AA-A01G	Adenocarcinoma, mucinous	0.991667	Right hemicolectomy	1	Caecum	0.916667	pN0	1	22	1	0	1	pM0	0.916667	pT3	0.916667	NA	0.833333	R0	1	0	0.833333
TCGA-AA-A02Y	Adenocarcinoma	1	Oth	0.75	Caecum	0.816667	pN0	0.916667	NA	1	0	0.916667	pMX	1	pT2	1	NA	1	R0	1	0	0.833333
TCGA-AA-3845	Adenocarcinoma	0.965	Right hemicolectomy	0.833333	Ascending colon	1	pN0	1	12	1	0	1	pMX	1	pT3	1	NA	1	R0	1	1	0.833333
TCGA-CM-6677	Adenocarcinoma	1	Total colectomy	0.816667	Transverse colon	0.833333	pN0	1	20	1	0	1	pM0	1	pT3	0.916667	35	0.833333	R0	1	0	0.758333
TCGA-F4-6569	Adenocarcinoma	1	NA	0.756667	NA	0.731667	pNX	1	NA	1	NA	1	pMX	1	pT2	1	65	1	RX	1	0	0.833333
TCGA-AA-3526	Adenocarcinoma	1	Sigmoid colectomy	1	Sigmoid colon	1	pN0	1	17	1	0	1	pMX	1	pT2	0.925	30	1	R0	1	0	0.833333
TCGA-CM-6680	Adenocarcinoma	1	Right hemicolectomy	1	Cecum	1	pN2a	1	17	1	4	1	pM0	0.833333	pT3	0.775	NA	0.783333	R0	1	0	0.833333
TCGA-EI-6510	Adenocarcinoma	0.983333	Sigmoid colectomy	0.76	Rectum and Sigmoid colon	0.975	pN0	1	NA	1	0	1	pMX	1	pT3	1	53	1	R0	0.96	0	0.833333
TCGA-AZ-6608	Adenocarcinoma	1	Sigmoidectomy	1	Sigmoid colon	1	pN1	0.833333	12	1	2	1	pMX	1	pT2	0.95	30	1	R0	1	0	0.833333
TCGA-AG-3727	Adenocarcinoma	1	Sigmoid colectomy	0.763333	Rectosigmoid	1	pN1b	1	25	1	2	1	pMX	1	pT3	0.916667	40	1	R0	1	1	0.833333
TCGA-AA-3675	Adenocarcinoma	1	Right hemicolectomy	0.833333	Hepatic flexure	0.966667	pN0	1	24	1	0	1	pMX	1	pT3	0.925	45	1	R0	1	0	0.833333
TCGA-CM-4746	Adenocarcinoma	1	Sigmoid colectomy	1	Sigmoid colon	1	pN0	1	17	1	0	1	pMX	1	pT2	0.983333	44	1	R0	1	0	0.825
TCGA-NH-A50T	Adenocarcinoma	1	Transverse colectomy	0.8	Splenic flexure	1	pN0	1	10	1	0	1	pM0	0.983333	pT3	0.916667	60	1	R0	1	0	0.833333
TCGA-AA-A01Q	Adenocarcinoma	1	Right hemicolectomy	0.833333	Ascending colon	1	pN2	1	16	1	NA	0.816667	pMX	1	pT3	0.916667	NA	0.833333	R0	1	1	0.833333
TCGA-AF-2690	Adenocarcinoma	1	Sigmoid colectomy	0.825	Rectum	0.816667	pN2	0.816667	24	1	3	1	pMX	0.85	pT3	0.916667	47	1	R0	1	0	0.833333
TCGA-F5-6464	Adenocarcinoma	1	Abdominoperineal excision [APE]	0.916667	Rectosigmoid junction	1	pN0	1	12	1	0	1	pMX	0.933333	pT3	1	NA	0.783333	R0	1	0	0.833333
TCGA-AG-A008	Mucinous adenocarcinoma	1	Anterior Resection [AR]	0.833333	Rectum	1	pN0	0.75	28	1	0	0.75	pMX	0.683333	pT2	0.766667	NA	0.833333	R1	0.8	0	0.833333
TCGA-G4-6322	Mucinous adenocarcinoma	1	Lefthemicolectomy	1	Descending colon	1	pN1a	0.833333	26	1	2	1	pMX	1	pT3	1	90	1	R0	1	0	0.833333
TCGA-AG-A00Y	Adenocarcinoma	1	Anterior Resection [AR]	0.833333	Rectum	1	pN0	1	31	1	0	1	pMX	1	pT3	0.933333	18	1	R0	1	0	0.833333
TCGA-F4-6855	Adenocarcinoma	1	Sigmoid colectomy	1	Sigmoid colon	1	pN0	1	12	1	0	1	pMX	1	pT3	0.974167	90	1	RX	0.723333	0	0.833333
TCGA-CK-5912	Adenocarcinoma	1	Ileocolectomy	0.75	Caecum	1	pN0	1	13	1	0	1	pMX	1	pT2	0.966667	30	1	R0	1	0	0.833333
TCGA-AU-6004	Adenocarcinoma	1	Right hemicolectomy	1	Caecum	0.958333	pN0	1	16	1	0	1	pMX	1	pT2	0.991667	65	1	R0	1	0	0.833333
TCGA-G4-6311	Adenocarcinoma	1	Right hemicolectomy	1	Right ascending colon	1	pN1a	1	37	1	1	1	pMX	1	pT3	0.916667	39	1	R0	1	1	0.833333
TCGA-AA-3971	Adenocarcinoma	1	NA	0.833333	NA	0.833333	pN0	0.833333	27	1	2	1	pMX	0.95	pT3	0.833333	48	1	R0	1	0	0.833333
TCGA-AF-4110	Adenocarcinoma	1	Anterior Resection [AR]	0.833333	Rectosigmoid	1	pN2b	1	34	1	21	1	pMX	1	pT4a	0.966667	60	1	R0	1	0	1
TCGA-AF-2687	Adenocarcinoma	1	Sigmoid colectomy	0.816667	Rectosigmoid	1	pN2	0.8	16	1	6	1	pMX	1	pT3	0.933333	80	1	R0	0.991667	0	0.833333
TCGA-CM-6164	Adenocarcinoma	1	Sigmoid colectomy	1	Sigmoid colon	1	pN0	1	14	1	0	1	pMX	0.869167	pT3	0.958333	53	0.833333	R1	0.790833	0	0.833333
TCGA-AA-3502	Adenocarcinoma	1	NA	0.833333	NA	0.815	pN0	1	31	1	0	1	pMX	1	pT2	0.916667	NA	1	R0	0.991667	0	0.833333
TCGA-A6-5659	Adenocarcinoma	1	Ileocolectomy	0.833333	Ascending colon	0.756667	pN0	1	26	1	0	1	pMX	1	pT2	0.916667	50	1	R0	1	0	0.833333
TCGA-CK-6747	Adenocarcinoma	1	Right hemicolectomy	0.925	Caecum	1	pN0	1	19	1	0	1	pMX	1	pT3	0.983333	40	1	R0	1	0	0.833333
TCGA-CM-5868	Adenocarcinoma	1	Sigmoid colectomy	1	Sigmoid colon	1	pN1	0.833333	17	1	1	1	pM1c	0.733333	pT4a	0.916667	150	1	R0	1	0	0.833333
TCGA-AF-3911	Adenocarcinoma	1	Sigmoid and upper rectum, segmental resection	0.758333	Upper rectum	1	pN2b	1	18	1	9	1	pMX	1	pT3	0.916667	55	1	R0	1	0	0.833333
TCGA-AG-3575	Adenocarcinoma	1	Sigmoid colectomy	0.833333	Rectum	0.941667	pN0	1	31	1	0	1	pMX	1	pT3	1	35	1	R0	1	1	0.833333
TCGA-D5-6923	Adenocarcinoma	0.925	Sigmoid colectomy	0.733333	Sigmoid colon	1	pN0	1	NA	1	0	1	pM0	0.866667	pT2	0.916667	40	1	R0	1	0	0.833333
TCGA-D5-6898	Adenocarcinoma	1	Sigmoid colectomy	0.925	Sigmoid colon	1	pN0	1	NA	1	0	1	pMX	1	pT2	0.975	43	0.966667	R0	1	0	0.833333
TCGA-BM-6198	Adenocarcinoma	1	Abdominoperineal excision [APE]	1	Rectum	1	pN0	1	11	1	0	1	pM0	1	pT3	0.95	65	1	R1	1	0	0.833333
TCGA-A6-A566	Colonic adenocarcinoma with areas of Rhabdoid differentiation	0.916667	Lefthemicolectomy,leftnephrectomy,distalpancreas,spleen,proximaljejunum	0.833333	Descending colon	1	pN1a	0.8	13	1	2	1	pM1c	0.833333	pT4b	1	70	1	R0	1	0	0.833333
TCGA-AA-3496	Adenocarcinoma	1	Right hemicolectomy	1	Caecum or Ascending colon or Hepatic flexure (or Right flexure)	0.780833	pN0	1	23	1	0	1	pMX	1	pT3	1	30	1	R0	1	0	0.833333
TCGA-A6-3807	Adenocarcinoma	1	Sigmoid colectomy	1	Sigmoid colon	1	pN2a	1	24	1	5	1	pM0	1	pT3	0.916667	55	1	R0	1	0	0.833333
TCGA-AY-4071	Adenocarcinoma	1	Anterior Resection [AR]	0.808333	Distal sigmoid and rectum	0.933333	pN0	1	12	0.816667	0	1	pMX	1	pT1	0.925	30	1	R0	1	0	0.825
TCGA-A6-6651	Adenocarcinoma	1	Subtotal colectomy	1	Transverse colon	1	pN1b	1	33	1	2	1	pMX	1	pT3	0.916667	58	1	R0	0.983333	0	0.833333
TCGA-G4-6315	Adenocarcinoma	1	Lefthemicolectomy	1	Descending colon	1	pN1	0.75	82	1	1	1	pMX	1	pT3	0.916667	107	1	R1	0.833333	0	0.833333
TCGA-AY-6386	Adenocarcinoma with mucinous features	0.95	Right hemicolectomy	1	Cecum	0.991667	pN1a	1	19	1	1	1	pMX	1	pT3	0.916667	65	1	R0	1	0	0.833333
TCGA-AA-3516	Partially mucus-producing colorectal adenocarcinoma	0.916667	Right hemicolectomy	1	NA	1	pN2	0.833333	26	1	7	1	pM1	0.833333	pT3	1	40	0.991667	R0	0.944167	0	1
TCGA-AD-6895	Adenocarcinoma	1	Right hemicolectomy	1	Caecum	1	pN1a	1	17	1	1	1	pM0	0.933333	pT3	1	30	1	NA	0.4125	1	0.833333
TCGA-G4-6302	Adenocarcinoma, mucinous type	1	Right hemicolectomy	1	Cecum	1	pN0	1	15	1	0	1	pM0	0.933333	pT3	0.933333	32	1	R0	0.758333	0	0.833333
TCGA-A6-2679	Adenocarcinoma	1	Right hemicolectomy	1	Ascending colon	0.8	pN0	1	16	1	0	1	pMX	1	pT3a/b	0.833333	120	0.816667	R0	1	0	0.833333
TCGA-CM-5861	Adenocarcinoma	0.766667	Right hemicolectomy	0.965	Cecum	1	pN0	1	20	1	0	1	pM0	1	pT3	1	80	1	R0	0.829167	0	0.833333
TCGA-AF-A56N	Adenocarcinoma	1	Rectum and sigmoid colectomy	0.983333	Rectum and Sigmoid colon	1	pN0	1	33	1	0	1	pM0	1	pT3	0.916667	55	1	R0	0.966667	0	0.766667
TCGA-D5-6536	Adenocarcinoma, partially mucinous	0.908333	NA	0.6	Sigmoid colon and Rectum	0.991667	pN0	1	NA	1	0	1	pMX	1	pT3	0.916667	50	1	R0	0.975833	1	0.833333
TCGA-A6-2678	Adenocarcinoma	1	Transverse colectomy	0.991667	Transverse colon	1	pN2a	0.833333	26	1	2	1	pMX	1	pT3	0.966667	45	1	NA	0.479167	0	0.766667
TCGA-AD-A5EJ	Adenocarcinoma	1	Right hemicolectomy	1	Cecum	1	pN0	1	32	1	0	1	pM0	0.8	pT3	0.983333	92	1	R1	0.93	0	0.833333
TCGA-AD-6888	Adenocarcinoma	1	Right hemicolectomy	0.933333	Cecum and Hepatic flexure	1	pN1b	1	18	1	2	1	pMX	1	pT3 and pT3	0.933333	78	1	R0	1	1	0.833333
TCGA-AG-4021	Adenocarcinoma	1	NA	0.833333	Rectosigmoid	0.799167	pN2	0.916667	NA	1	NA	1	pM1b	0.833333	pT3	0.933333	NA	1	R1	0.833333	1	0.833333
TCGA-5M-AAT5	Adenocarcinoma	1	Sigmoid colectomy	0.799167	Sigmoid colon	1	pN2	0.758333	13	1	4	1	pMX	1	pT3	0.991667	50	1	R0	1	0	0.833333
TCGA-AD-6965	Adenocarcinoma	1	Right hemicolectomy	1	Cecum	0.95	pN2b	1	17	1	11	1	pM1c	0.825	pT4a	1	46	1	R1	0.679167	0	0.8
TCGA-AG-3598	Adenocarcinoma	1	Other (must be specified)	0.75	NA	1	pN0	1	65	1	0	1	pM0	1	pT3	1	NA	1	R0	1	0	0.833333
TCGA-AF-2692	Adenocarcinoma with some mucinous differentiation	0.966667	Sigmoid and upper half rectum	0.741667	Sigmoid, upper half of rectum	0.825	pN0	1	12	1	0	1	pM0	1	pT3	0.925	37	1	R0	0.991667	0	0.833333
TCGA-AA-A01S	Adenocarcinoma	1	Sigmoid colectomy	0.916667	Sigmoid colon	1	pN1	0.816667	19	1	1	1	pMX	1	pT3	1	NA	1	R0	1	0	0.833333
TCGA-EI-7004	Mucinous adenocarcinoma	1	Sigmoid colectomy	0.833333	Rectosigmoid	1	pN2b	1	NA	1	NA	1	pM1	0.733333	pT4	1	78	1	R0	0.991667	1	0.833333
TCGA-NH-A50V	Adenocarcinoma	1	Right hemicolectomy	1	Cecum	1	pN2a	1	35	1	4	1	pMX	0.85	pT3	0.991667	90	1	R0	1	0	0.833333
TCGA-AG-4008	Adenocarcinoma	1	NA	0.783333	Colon, site unspecified	0.833333	pN0	1	NA	1	0	1	pMX	1	pT3	1	NA	1	R0	1	1	0.833333
TCGA-AA-3681	Adenocarcinoma	1	Right hemicolectomy	1	Caecum	1	pN1	0.75	16	1	2	1	pM0	0.916667	pT3	1	50	1	R0	1	1	0.833333
TCGA-A6-6140	Adenocarcinoma	1	Lefthemicolectomy	0.75	Descending colon	1	pN0	1	46	1	0	1	pM0	1	pT3	0.966667	65	1	R0	1	0	0.833333
TCGA-G4-6310	Adenocarcinoma	0.991667	Abdominoperineal resection and Right hemicolectomy	0.991667	AnusandCecum	0.991667	pN2a	0.833333	109	0.833333	15	0.833333	pMX	1	pT2 and pT3	0.983333	NA	0.833333	R0	1	0	0.833333
TCGA-D5-6534	Mucinous adenocarcinoma	1	Other (Multiple organ resection – colon)	0.75	Colon	0.8	pN0	1	NA	1	0	1	pMX	1	pT3	0.95	18	1	R0	0.9475	0	0.7275
TCGA-DC-6681	Adenocarcinoma with mucinous features	1	Sigmoid and rectum resection	1	Rectosigmoid	1	pN2a	0.833333	24	1	7	1	pM1	0.833333	pT3	0.958333	70	1	R0	0.983333	0	0.758333
TCGA-AA-3966	Mucinous adenocarcinoma	1	Other (adenocarcinoma of the colon)	0.75	NA	0.833333	pN0	1	14	1	0	1	pMX	1	pT3	0.991667	NA	1	R0	1	1	0.833333
TCGA-CK-5913	Adenocarcinoma	0.8	Right hemicolectomy	1	Right colon	0.95	pN0	1	22	1	0	1	pMX	1	pT3	0.991667	45	1	R0	0.833333	0	0.833333
TCGA-DC-6683	Adenocarcinoma	1	Sigmoid colectomy	0.991667	Rectosigmoid	1	pN1b	1	27	1	3	1	pM0	0.833333	pT4a	0.783333	45	0.758333	R0	1	0	0.833333
TCGA-CM-6167	Adenocarcinoma with signet ring cells	1	Right hemicolectomy	1	Cecum	1	pN2b	1	40	1	11	1	pM1c	0.766667	pT3	0.933333	85	1	R0	0.991667	1	0.833333
TCGA-CK-4952	Mucinous adenocarcinoma	1	Right hemicolectomy	1	Ascending colon	0.75	pN2	0.833333	31	1	5	1	pMX	1	pT4a	0.966667	70	1	R0	1	0	0.833333
TCGA-AA-3672	Adenocarcinoma	1	Transverse colectomy	0.833333	Transverse colon	1	pN1	0.833333	21	1	1	0.825	pMX	1	pT3	1	NA	0.833333	R0	1	0	0.833333
TCGA-AA-A02E	Adenocarcinoma	1	Right hemicolectomy	0.833333	Caecum	0.975	pN1	1	NA	NA	4	0.816667	pMX	0.833333	pT3	0.925	NA	0.833333	R0	1	0	0.833333
TCGA-AA-A017	Adenocarcinoma	1	Sigmoid colectomy	0.899167	Sigmoid colon	1	pN0	1	18	1	0	1	pMX	1	pT3	1	35	1	R0	1	0	0.833333
TCGA-AA-3967	Adenocarcinoma	1	NA	0.833333	NA	1	pN1a	0.766667	33	1	2	1	pM0	0.833333	pT3 and pT3	0.858333	50	1	R0	1	0	0.833333
TCGA-AA-3524	Adenocarcinoma	1	Sigmoid colectomy	0.809167	Colon or Sigmoid colon	0.9	pN0	1	28	1	0	1	pM0	1	pT3	1	NA	0.866667	R0	1	0	0.833333
TCGA-NH-A6GB	Adenocarcinoma	1	Transverse colectomy	1	Transverse colon	1	pN2b	1	13	1	7	1	pM1	0.833333	pT3	1	45	1	R1	0.833333	1	0.833333
TCGA-AG-A016	Adenocarcinoma	1	Sigmoid colectomy	0.761667	Rectum	1	pN2a	1	19	1	4	1	pMX	1	pT3	1	60	1	R0	1	0	0.8
TCGA-AA-A01T	Adenocarcinoma	1	Sigmoid colectomy	0.916667	Sigmoid colon	1	pN1a	1	15	1	1	1	pMX	1	pT3	0.95	NA	1	R0	1	1	0.833333
TCGA-A6-4107	Adenocarcinoma	1	Ileocolectomy	0.833333	Caecum	0.744167	pN1b	1	28	1	2	1	pMX	1	pT3	0.925	78	1	R0	1	0	0.833333
TCGA-AA-A01C	Adenocarcinoma	1	Right hemicolectomy	1	Ascending colon and Transverse colon	1	pN1	0.916667	21	1	3	1	pM0	0.95	pT2	0.916667	90	0.766667	R0	1	0	0.833333
TCGA-F5-6702	Adenocarcinoma	1	Abdominoperineal excision [APE]	0.925	Rectosigmoid junction	1	pN1a	1	12	1	1	1	pMX	0.991667	pT3	0.925	35	1	R0	1	0	0.833333
TCGA-EI-6882	NA	0.591667	Sigmoid colectomy	0.758333	Rectosigmoid junction	0.941667	pN0	1	NA	1	0	1	pMX	1	pT3	1	57	1	R0	1	1	0.833333
TCGA-AA-3488	Adenocarcinoma	1	Sigmoid colectomy	0.825	Rectosigmoid junction	1	pN2	0.816667	26	1	15	1	pMX	0.85	pT3	1	NA	0.816667	R0	0.916667	1	0.75
TCGA-CM-5348	Adenocarcinoma	1	Right hemicolectomy	1	Caecum	1	pN0	1	26	0.833333	0	1	pM0	1	pT3	0.933333	44	1	R0	0.944167	0	0.833333
TCGA-CM-6168	Adenocarcinoma with mucinous features	1	Right hemicolectomy	1	Ascending colon	1	pN0	1	36	0.783333	0	1	pM0	1	pT3	1	38	1	R0	1	0	0.833333
TCGA-AF-5654	Adenocarcinoma	1	Sigmoid colon and upper rectum, resection	0.8	Sigmoid colon and upper rectum	1	pN0	1	24	1	0	1	pMX	1	pT2	0.933333	22	1	R0	1	0	0.808333
TCGA-AA-3692	Mucinous adenocarcinoma	1	NA	0.646667	NA	1	pN2a	1	30	1	5	1	pM1	0.916667	pT3	1	50	1	R1	0.8	0	0.766667
TCGA-AA-3538	Adenocarcinoma	1	Sigmoid colectomy	1	Sigmoid colon	1	pN0	1	26	1	0	1	pM0	1	pT2	1	20	1	R0	1	0	0.833333
TCGA-5M-AATA	Adenocarcinoma	1	Sigmoid colectomy	0.765	Rectosigmoid	1	pN1	0.916667	5	1	2	1	pMX	1	pT3	1	80	1	R1	0.791667	0	0.833333
TCGA-AG-3878	Adenocarcinoma	1	Other (rectal carcinoma specimen)	0.8	Rectum	1	pN0	1	NA	1	0	1	pMX	0.96	pT2	1	NA	0.833333	R0	0.761667	0	0.833333
TCGA-AF-6672	Adenocarcinoma	1	Sigmoid colectomy	0.75	Rectosigmoid colon	0.941667	pN2b	1	37	1	18	1	pMX	0.833333	pT4a	1	65	1	R0	0.9825	0	0.833333
TCGA-AG-3725	Adenocarcinoma	1	Sigmoid colectomy	0.766667	Rectosigmoid	1	pN2	0.75	18	1	5	1	pMX	1	pT3	1	35	1	R0	1	0	0.833333
TCGA-AG-3887	Mucinous adenocarcinoma	1	Other (mucinous adenocarcinoma of the colon)	0.8	NA	0.683333	pN0	1	14	1	0	1	pM0	0.991667	pT3	1	NA	0.833333	R0	0.991667	1	0.833333
TCGA-D5-5541	Adenocarcinoma	0.925	Sigmoidectomy	1	Sigmoid colon	1	pN1b	0.825	8	1	1	1	pM1	0.816667	pT3	1	59	1	R0	0.991667	0	0.833333
TCGA-DC-6154	Adenocarcinoma	1	NA	0.666667	Rectosigmoid	1	pN2b	1	39	1	8	1	pM1b	0.87	pT4a	0.95	58	1	R0	0.8	0	0.833333
TCGA-CA-6716	Papillary adenocarcinoma G2	0.899167	Right hemicolectomy	0.833333	Ascending colon	1	pN0	1	NA	1	0	1	pM0	1	pT3	1	40	1	R0	0.809167	0	0.833333
TCGA-AA-3710	Adenocarcinoma	1	Right hemicolectomy	0.833333	Right colon flexure	0.925	pN0	1	20	1	0	1	pMX	1	pT3	1	NA	1	R0	1	1	0.833333
TCGA-D5-6926	Adenocarcinoma	0.925	Sigmoid colectomy	0.825	Sigmoid colon	1	pN1	0.916667	34	1	3	1	pM1	0.833333	pT4a	0.95	75	1	R1	1	0	0.833333
TCGA-A6-5667	Adenocarcinoma	1	Sigmoid and upper rectum, segmental resection	0.781667	Sigmoid colon and Upper rectum	0.991667	pN1a	1	48	1	1	1	pMX	0.966667	pT3	0.933333	60	1	R0	1	0	0.833333
TCGA-AG-3583	Mucinous adenocarcinoma	1	Rectosigmoidal resection	0.520833	Rectosigmoid	1	pN2b	1	34	1	9	1	pMX	1	pT3	1	85	1	R1	1	1	0.833333
TCGA-AG-3909	Adenocarcinoma	1	Sigmoid colectomy	0.75	Rectosigmoid	1	pN1b	0.95	35	1	3	1	pMX	1	pT3	0.966667	40	1	R0	1	0	0.833333
TCGA-EI-6883	Adenocarcinoma	1	Sigmoid colectomy	0.7475	Rectosigmoid junction	0.933333	pN0	1	NA	1	0	1	pM0	0.916667	pT3	0.95	45	1	R0	1	0	0.833333
TCGA-AA-3655	Adenocarcinoma	1	Sigmoid colectomy	1	Sigmoid colon	1	pN0	1	22	1	0	1	pM0	1	pT3	1	40	1	R0	1	0	0.833333
TCGA-AD-6889	Adenocarcinoma	1	Right hemicolectomy	1	Ascending colon	1	pN0	1	16	1	0	1	pMX	1	pT3	1	90	1	R0	1	1	0.833333
TCGA-AG-A011	Adenocarcinoma	1	Anterior Resection [AR]	0.7325	Rectum	1	pN0	1	14	1	0	1	pM0	1	pT3	0.925	NA	1	R0	1	1	0.833333
TCGA-F5-6864	Adenocarcinoma	1	Anterior Resection [AR]	0.833333	Rectum	1	pN2a	1	4	1	4	1	pMX	0.75	pT3	0.991667	90	1	R0	1	0	0.833333
TCGA-AZ-6601	Adenocarcinoma	1	Sigmoid colectomy	1	Sigmoid colon	1	pN0	1	12	1	0	1	pMX	1	pT3	1	60	1	R0	1	0	0.833333
TCGA-A6-2672	Adenocarcinoma	1	Right hemicolectomy	1	Cecum	0.8925	pN1a	1	29	1	1	1	pMX	0.966667	pT3	0.925	70	1	R0	1	0	0.833333
TCGA-AG-3574	Adenocarcinoma	1	Anterior Resection [AR]	0.833333	Rectum	1	pN0	1	18	1	0	1	pMX	0.9325	pT3	1	60	1	R0	1	0	0.85
TCGA-F4-6460	Adenocarcinoma	1	Sigmoid colectomy	0.703333	Sigmoid colon	1	pN1a	1	6	1	1	1	pMX	1	pT3	1	40	1	R0	0.991667	0	0.833333
TCGA-AZ-4616	Adenocarcinoma	1	Right hemicolectomy	1	Caecum	0.925	pN2	0.833333	23	1	13	1	pM1	0.833333	pT3	0.833333	65	1	R1	0.778333	1	0.833333
TCGA-AA-3872	Adenocarcinoma	1	Total colectomy	0.816667	Rectosigmoid	0.833333	pN2b	1	29	1	23	1	pMX	1	pT4a	1	NA	0.833333	R1	1	1	0.833333
TCGA-CK-4950	Mucinous adenocarcinoma	1	Right hemicolectomy	1	Caecum	1	pN1	0.833333	18	1	1	1	pMX	1	pT3	0.95	93	1	R0	1	0	0.833333
TCGA-AA-3877	Partially mucinous colorectal adenocarcinoma	0.958333	Transverse colectomy	1	Transverse colon	1	pN0	1	18	1	0	1	pM0	0.991667	pT1	0.916667	20	0.75	R0	1	0	0.833333
TCGA-AG-A01N	NA	0.591667	Leftmammaryablation,Resectedsectionoftherectum,Resectedhepaticwedgeexcision	0.683333	Rectum	0.925	pN0	1	23	1	0	1	pM1	1	pT2	0.991667	NA	1	R0	1	0	0.833333
TCGA-CL-5917	Adenocarcinoma	1	Anterior Resection [AR]	0.833333	Rectosigmoid	0.983333	pN2a	0.95	17	0.783333	4	1	pMX	0.833333	pT3	0.916667	45	0.816667	R0	0.916667	0	0.8
TCGA-AA-A01P	Other/variant of adenocarcinoma, mucinous	0.7275	Right hemicolectomy	0.763333	Ascending colon	1	pN1a	0.833333	21	1	1	1	pMX	1	pT3	0.991667	NA	1	R0	0.975833	1	0.833333
TCGA-AA-A00W	Adenocarcinoma	1	Sigmoid colectomy	1	Sigmoid colon	1	pN0	1	17	1	0	1	pM0	1	pT1	1	18	1	R0	1	0	0.833333
TCGA-F4-6463	Mucinous adenocarcinoma	1	Transverse colectomy	0.816667	Transverse colon	1	pNX	1	NA	1	NA	1	pMX	1	pT3	0.808333	40	1	RX	0.7375	0	0.833333
TCGA-AA-3492	Poorly differentiated adenocarcinoma, Moderately differentiated adenocarcinoma	0.8	Right hemicolectomy	1	Proximal large bowel	0.983333	pN0	1	21	1	0	1	pMX	1	pT3 and pT1	0.941667	NA	0.966667	R0	1	1	0.833333
TCGA-AA-3842	Adenocarcinoma with partial mucinous component	0.9475	NA	0.833333	NA	0.791667	pN1	0.833333	12	1	2	1	pMX	0.8	pT2	0.95	NA	0.9	R0	0.991667	1	0.833333
TCGA-CA-6718	Adenocarcinoma	1	Right hemicolectomy	0.75	Ascending colon	0.825	pN0	0.733333	NA	1	2	0.766667	pM1	0.8	pT3	0.975	NA	0.833333	R0	0.833333	0	0.8
TCGA-AF-2693	Adenocarcinoma	1	Sigmoid colectomy and partial resection of the upper rectum	0.766667	Sigmoid colon	0.95	pN0	1	30	1	0	1	pM0	1	pT2	0.916667	32	1	R0	1	0	0.833333
TCGA-AA-3506	Adenocarcinoma	1	Right hemicolectomy	1	Transverse colon	0.758333	pN0	1	46	1	0	1	pM0	0.916667	pT2	0.916667	40	1	R0	1	0	1
TCGA-AG-4005	Adenocarcinoma	1	Abdominoperineal excision [APE]	0.833333	Rectum	1	pN2b	0.9	40	1	7	1	pM1	0.833333	pT3	1	NA	1	R0	1	0	0.833333
TCGA-AA-3495	Adenocarcinoma	0.916667	Right hemicolectomy and Anterior Resection [AR]	0.75	Hepatic flexure	0.683333	pN0	1	18	1	0	1	pM0	0.916667	pT2	1	NA	1	R0	1	0	0.833333
TCGA-AD-6964	Adenocarcinoma	1	Right hemicolectomy	1	Cecum	1	pN2b	1	16	1	9	1	pM0	0.833333	pT4a	0.966667	128	1	R2	0.8	1	0.833333
TCGA-A6-5666	Adenocarcinoma	1	Anterior Resection [AR]	0.711667	Rectosigmoid	0.916667	pN0	1	30	1	0	1	pMX	1	pT4b	0.983333	120	1	R0	0.925833	0	0.741667
TCGA-AA-3851	Adenocarcinoma	1	NA	0.833333	NA	0.75	pN0	1	14	1	0	1	pMX	1	pT3	0.916667	NA	1	R0	1	0	0.833333
TCGA-AH-6643	Adenocarcinoma	1	Anterior Resection [AR]	0.725	Rectosigmoid junction	1	pN2b	1	15	1	8	1	pMX	0.833333	pT3	0.983333	85	1	R1	0.815833	0	0.833333
TCGA-CM-5862	Adenocarcinoma	1	Right hemicolectomy	1	Ascending colon	1	pN1	0.916667	24	1	1	1	pMX	0.6625	pT3	0.925	65	1	R0	0.991667	0	0.833333
TCGA-AG-3609	Adenocarcinoma	1	Sigmoid colectomy	0.833333	Rectosigmoid	1	pN2a	0.9	42	1	4	1	pMX	1	pT3	1	45	0.783333	R0	1	0	0.833333
TCGA-CM-4743	Adenocarcinoma with mucinous and medullary features	1	Right hemicolectomy	1	Caecum	0.833333	pN0	1	27	1	0	1	pM0	0.75	pT3	0.928333	55	0.833333	R0	0.965	1	0.833333
TCGA-AA-3854	Mucinous adenocarcinoma	1	NA	0.816667	NA	1	pN0	1	12	1	0	1	pMX	1	pT2	0.991667	NA	1	R0	1	1	0.833333
TCGA-G4-6303	Adenocarcinoma	1	Sig	0.75	Sigmoid colon	1	pN1	0.816667	25	1	1	1	pM1c	1	pT3	0.991667	50	1	R0	1	0	0.75
TCGA-AZ-4614	Adenocarcinoma	1	Other: right colon, sigmoid colon and bladder	0.8	Cecum	1	pN1	0.833333	4	1	2	1	pM1	0.833333	pT4a	0.95	30	1	R0	0.933333	1	0.833333
TCGA-CM-6674	Adenocarcinoma with mucinous features	1	Total abdominal colectomy	0.958333	Ascending colon	0.815833	pN0	1	43	1	0	1	pM0	1	pT3	0.916667	55	1	R0	1	0	0.833333
TCGA-AA-3529	Adenocarcinoma	1	Sigmoid colectomy	0.833333	Rectum and Sigmoid colon	1	pN2b	1	34	1	10	1	pM1	0.833333	pT2 and pT3	1	40	1	R0	0.975833	0	0.833333
TCGA-CA-5797	Adenocarcinoma	0.966667	Sigmoid colectomy	0.766667	Sigmoid colon	1	pN0	1	NA	0.958333	0	1	pM0	1	pT3	0.916667	40	1	R0	0.815833	0	0.833333
TCGA-A6-2684	Adenocarcinoma	1	Right hemicolectomy	1	Caecum	1	pN0	1	33	1	0	1	pMX	1	pT2	1	53	1	R0	1	0	1
TCGA-AD-5900	Adenocarcinoma with focal mucinous features	1	Right hemicolectomy	1	Right colon	1	pN0	1	11	1	0	1	pMX	1	pT2	0.916667	32	1	R0	1	0	0.833333
TCGA-AA-A00D	Adenocarcinoma	1	Right hemicolectomy	1	Ascending colon	1	pN0	1	28	1	0	1	pM0	0.991667	pT2	1	NA	0.833333	R0	1	0	0.833333
TCGA-G4-6294	Adenocarcinoma	1	Right hemicolectomy	1	Caecum	1	pN1	0.833333	10	1	2	1	pM1	0.916667	pT3	0.925	40	1	R0	0.991667	0	0.833333
TCGA-CM-5349	Adenocarcinoma	1	Right hemicolectomy	0.966667	Cecum	1	pN0	1	21	1	0	1	pM0	1	pT3	0.916667	NA	0.816667	R0	1	0	0.808333
TCGA-AA-3544	Adenocarcinoma	1	NA	0.833333	NA	0.833333	pN0	1	21	1	0	1	pMX	1	pT2	1	25	1	R0	1	0	0.833333
TCGA-F5-6571	Adenocarcinoma	1	Abdominoperineal excision [APE]	0.62	Rectum	1	pN0	1	2	1	0	1	pMX	1	pT3	0.916667	50	1	RX	0.755	0	0.833333
TCGA-AA-A01F	Adenocarcinoma	1	Sigmoid colectomy	1	Sigmoid colon	1	pN1a	0.816667	30	1	2	1	pM0	0.783333	pT3	0.966667	NA	0.833333	R0	1	0	0.833333
TCGA-AA-3520	Adenocarcinoma	1	Right hemicolectomy	1	Ascending colon	0.916667	pN0	1	20	1	0	1	pM0	0.916667	pT3	1	30	0.833333	R0	1	0	1
TCGA-CM-4751	Adenocarcinoma	1	Right hemicolectomy	1	Caecum	1	pN1c	0.75	48	1	3	1	pM0	0.85	pT3	0.833333	30	0.95	R0	1	0	0.833333
TCGA-AG-3584	Adenocarcinoma	1	Anterior Resection [AR]	0.833333	Rectum	1	pN2	0.916667	34	1	20	1	pM0	0.758333	pT3	1	NA	0.833333	R0	0.833333	0	0.833333
TCGA-AA-3552	Adenocarcinoma	1	Right hemicolectomy	0.975	Caecum	1	pN2	0.833333	26	0.833333	10	1	pMX	1	pT3 and pT1	1	38	1	R0	1	0	0.833333
TCGA-F4-6459	Adenocarcinoma	1	Sigmoid colectomy	0.816667	Sigmoid colon	1	pN2a	1	6	1	6	1	pMX	0.95	pT3	1	50	1	RX	0.968333	0	0.833333
TCGA-D5-6530	Adenocarcinoma mucocellulare partim tubulare et mucinosum	0.833333	Right hemicolectomy	0.925	Caecum	0.95	pN3	0.833333	20	1	2	0.666667	pM1	0.816667	pT3	0.791667	45	1	R1	0.645833	0	0.75
TCGA-A6-2671	Adenocarcinoma	1	Sigmoid colectomy	0.958333	Sigmoid colon	1	pN1	0.75	27	1	3	1	pM1c	0.916667	pT3	0.95	37	1	R0	0.833333	0	0.833333
TCGA-DC-6160	Adenocarcinoma	1	Sigmoid colectomy	0.833333	Sigmoid and Rectosigmoid	1	pN0	1	16	1	0	1	pMX	0.975	pT2	0.758333	29	1	R0	0.925833	0	0.833333
TCGA-AG-3901	Mucinous adenocarcinoma	1	Rectosigmoidal resection	0.974167	Rectosigmoid	1	pN1b	1	20	1	2	1	pMX	1	pT3	0.991667	40	1	R0	0.965	0	0.833333
TCGA-G4-6298	Adenocarcinoma	1	Right hemicolectomy	1	Cecum	1	pN1a	1	37	1	1	1	pM1c	0.833333	pT4a	0.983333	60	1	R0	1	0	0.75
TCGA-F5-6810	Adenocarcinoma	1	Other (Rectal tumor excision)	0.733333	Rectum	1	pN0	1	3	1	0	1	pMX	1	pT3	1	70	1	RX	0.983333	0	0.833333
TCGA-A6-A5ZU	Adenocarcinoma	1	Ileocolectomy	0.833333	Transverse colon	1	pN1	0.833333	60	1	1	1	pMX	1	pT3	1	NA	0.833333	R0	0.833333	0	0.833333
TCGA-EI-6881	Adenocarcinoma	1	Sigmoid colectomy	0.833333	Rectosigmoid	1	pN1b	0.833333	18	1	1	0.766667	pM1	0.833333	pT3	0.826667	100	0.95	R0	0.975833	0	0.833333
TCGA-AA-3685	Adenocarcinoma	1	Other (Colon resection material)	0.783333	NA	0.833333	pN0	1	24	1	0	1	pMX	1	pT3	1	38	1	R0	1	0	0.833333
TCGA-AA-3860	Adenocarcinoma	1	Sigmoid colectomy	0.833333	Sigmoid colon	1	pN1b	1	14	0.833333	2	0.833333	pMX	1	pT3	0.916667	NA	1	R0	1	1	0.833333
TCGA-F4-6461	Adenocarcinoma	1	Right hemicolectomy	0.816667	Hepatic flexure	1	pN2a	1	4	1	4	1	pM1b	0.816667	pT4b	0.95	80	1	R2	0.743333	0	0.833333
TCGA-AA-3680	Adenocarcinoma	1	Right hemicolectomy	1	Caecum	1	pN2	0.916667	35	1	12	1	pM1	0.833333	pT4b	0.766667	NA	0.833333	R1	0.75	0	0.833333
TCGA-AD-6890	Adenocarcinoma	1	Right hemicolectomy	1	Right colon	0.981667	pN0	1	22	1	0	1	pM0	1	pT1	0.933333	30	1	R0	1	0	0.816667
TCGA-AG-3600	Adenocarcinoma	1	Sigmoid colectomy	0.773333	Rectosigmoid	1	pN2b	1	45	1	31	1	pM1c	0.75	pT3	1	60	1	R1	0.764167	0	0.833333
TCGA-AG-3601	Adenocarcinoma	1	Sigmoid colectomy	0.761667	Rectosigmoid	1	pN1b	0.95	17	1	2	1	pMX	1	pT4b	0.916667	NA	0.833333	R2	0.933333	0	0.833333
TCGA-CM-6169	Adenocarcinoma	1	Right hemicolectomy	1	Cecum	1	pN0	1	19	1	0	1	pM0	1	pT4a	0.758333	40	1	R0	1	0	0.85
TCGA-AA-3864	Adenocarcinoma	1	Right hemicolectomy	1	Caecum	1	pN0	1	21	1	0	1	pMX	1	pT3	0.975	55	1	R0	1	0	0.833333
TCGA-A6-5661	Adenocarcinoma	1	Right hemicolectomy	1	Right colon	0.95	pN0	1	21	1	0	1	pMX	1	pT3	0.916667	37	0.833333	R0	1	0	0.825
TCGA-A6-2675	Adenocarcinoma	1	Sigmoid colectomy	1	Sigmoid colon	1	pN0	1	11	1	0	1	pMX	1	pT3	0.916667	32	0.8	R0	0.93	0	0.833333
TCGA-AA-3950	Mucinous adenocarcinoma	1	Right hemicolectomy	1	Ascending colon	1	pN0	1	17	1	0	1	pM0	1	pT3	1	NA	1	R0	1	1	0.833333
TCGA-AH-6644	Adenocarcinoma	1	Sigmoid colectomy	0.816667	Rectosigmoid	0.758333	pN0	1	19	0.833333	0	1	pM0	1	pT3	1	35	1	R0	1	0	0.833333
TCGA-D5-6535	Adenocarcinoma tubulopapillare	0.825	Right hemicolectomy	0.783333	Ascending colon	1	pN1	0.833333	6	1	1	1	pM1	0.833333	pT3	0.916667	63	1	R0	0.975833	0	0.833333
TCGA-CM-4747	Adenocarcinoma	1	Right hemicolectomy	1	Cecum	1	pN2a	0.799167	29	0.8	3	0.8	pM1	0.833333	pT4a	0.8	55	0.825	R0	0.975833	0	0.833333
TCGA-D5-6928	Adenocarcinoma, partially mucinous	0.875	Right hemicolectomy	0.825	Hepatic flexure	1	pN0	0.833333	18	0.933333	5	0.766667	pM1	0.833333	pT3	0.916667	55	1	R0	0.965	1	0.833333
TCGA-CK-6751	Mucinous adenocarcinoma	1	Right colectomy	1	Caecum	1	pN0	1	8	1	0	1	pMX	1	pT2	0.916667	26	1	R0	0.933333	0	0.833333
TCGA-AA-3518	Adenocarcinoma	1	Right hemicolectomy	0.775	Caecum	1	pN0	1	27	1	0	1	pMX	1	pT3	1	55	1	R0	1	0	0.833333
TCGA-AG-A015	Adenocarcinoma	1	Sigmoid colectomy	0.833333	Rectosigmoid	1	pN0	1	18	1	0	1	pMX	1	pT1	1	25	1	R0	1	0	0.833333
TCGA-CA-6719	Adenocarcinoma	1	Lefthemicolectomy	0.766667	Descending colon	1	pN0	0.991667	NA	1	0	0.991667	pM0	0.933333	pT3	0.775	30	1	R0	0.833333	0	0.833333
TCGA-AG-3578	Mucinous adenocarcinoma	1	Other (splenectomy)	0.698333	Rectum	0.833333	pN0	1	25	1	0	1	pM0	1	pT3	1	NA	0.966667	R0	1	0	0.833333
TCGA-AA-3869	Adenocarcinoma	1	Right hemicolectomy	0.916667	Caecum	1	pN2b	1	28	1	14	1	pM1	1	pT4b	0.730833	70	1	R0	0.833333	0	0.833333
TCGA-A6-A565	Mucinous signet ring cell adenocarcinoma	0.916667	Other (Terminal ileum, appendix, right colon and transverse colon, resection)	0.678333	Transverse colon	1	pN2	0.833333	41	1	13	1	pMX	1	pT3d	0.783333	70	1	R0	1	1	0.833333
TCGA-AG-A025	Adenocarcinoma	1	Sigmoid colectomy	0.833333	Sigmoid colon and Rectum	0.95	pNX	1	NA	1	NA	1	pMX	1	pT4a	0.8	NA	1	R0	0.783333	0	0.833333
TCGA-A6-2680	Adenocarcinoma	1	Extended right hemicolectomy	1	Hepatic flexure	1	pN0	1	34	1	0	1	pM0	1	pT3	0.916667	92	0.833333	R0	1	0	0.833333
TCGA-NH-A6GA	Adenocarcinoma	1	Right hemicolectomy	1	Ascending colon	1	pN2a	1	33	1	4	1	pM1	0.833333	pT3a	0.766667	45	1	R0	1	0	0.833333
TCGA-AA-3837	Mucinous adenocarcinoma	1	Right hemicolectomy	1	Ascending colon	0.75	pN0	1	36	1	0	1	pMX	1	pT3	0.925	NA	0.966667	R0	1	1	0.766667
TCGA-A6-A56B	Adenocarcinoma	1	Sigmoid colectomy	0.9825	Sigmoid colon	1	pN1	0.916667	25	1	3	1	pM0	1	pT3	0.991667	40	0.95	R0	1	0	0.833333
TCGA-AA-3532	Adenocarcinoma	1	Other (must be specified)	0.816667	NA	0.833333	pN0	1	35	1	0	1	pMX	1	pT3	1	25	1	R0	1	0	0.833333
TCGA-AZ-4313	Adenocarcinoma	1	Lefthemicolectomy	0.815833	Descending colon	1	pN0	1	13	1	0	1	pMX	1	pT1	0.941667	20	1	R0	1	0	0.833333
TCGA-AA-3688	Adenocarcinoma	1	NA	0.816667	NA	0.816667	pN1	0.816667	13	1	2	1	pM1	0.9125	pT3	1	25	1	R2	0.833333	0	0.833333
TCGA-EI-7002	Adenocarcinoma	0.983333	Anterior Resection [AR]	0.798333	Rectum	1	pN2	0.825	13	1	7	1	pM1	0.833333	pT3	0.983333	59	1	R0	0.75	0	0.833333
TCGA-G4-6297	Adenocarcinoma	1	Right hemicolectomy	1	Cecum, Proximal ascending colon	0.916667	pN2a	1	36	1	6	1	pMX	1	pT3	0.983333	80	1	R0	1	1	0.8
TCGA-A6-3810	Adenocarcinoma	1	Sigmoid colectomy	0.9825	Sigmoid colon	1	pN0	1	30	1	0	1	pM0	0.916667	pT3	0.925	60	1	R0	1	0	0.833333
TCGA-CM-6679	Adenocarcinoma	1	Anterior Resection [AR]	1	Sigmoid colon	1	pN0	1	21	1	0	1	pM0	1	pT3	0.916667	65	1	R0	1	0	0.833333
TCGA-AA-3713	Mucinous adenocarcinoma	0.833333	Right hemicolectomy	0.833333	Right flexure	1	pN0	1	15	1	0	1	pM1c	1	pT3	1	NA	1	R0	1	0	0.833333
TCGA-AA-3549	Adenocarcinoma	1	Right hemicolectomy	1	Cecum and Ascending colon	0.95	pN0	1	31	1	0	1	pM0	1	pT2	0.925	35	1	R0	1	0	0.833333
TCGA-AA-3664	Adenocarcinoma	1	Right hemicolectomy	1	Caecum and Ascending colon	0.916667	pN0	1	22	1	0	1	pMX	0.975	pT3	0.916667	50	1	R0	1	0	0.833333
TCGA-A6-5660	Adenocarcinoma	1	Right hemicolectomy	1	Caecum	1	pN2b	1	23	1	11	1	pMX	1	pT3	0.975	90	1	R0	1	1	0.833333
TCGA-AA-A00O	Adenocarcinoma	1	Other (Resectate of the large intestine)	0.816667	NA	0.816667	pN2b	1	40	1	32	1	pMX	1	pT3	1	45	1	RX	0.799167	1	0.833333
TCGA-CK-4948	Adenocarcinoma	1	Sigmoidcolectomy	0.75	Sigmoid colon	1	pN1b	0.974167	20	1	3	1	pMX	1	pT3	1	35	1	R0	0.833333	1	0.833333
TCGA-AG-3898	Adenocarcinoma	1	Other (Resected colon and rectal sample)	0.783333	NA	0.8	pN0	1	21	1	0	1	pMX	0.86	pT3	1	NA	0.833333	R0	1	0	0.833333
TCGA-CM-6678	Adenocarcinoma	1	Sigmoid colectomy	0.783333	Sigmoid colon	1	pN0	1	19	1	0	1	pM1	0.833333	pT4a	0.941667	NA	0.833333	R0	0.983333	0	0.758333
TCGA-CM-5864	Adenocarcinoma	1	Right colon, partial colectomy	0.833333	Cecum	1	pN0	1	33	1	0	1	pM0	1	pT2	1	65	0.833333	R0	1	0	0.825
TCGA-AA-3867	Adenocarcinoma	1	Sigmoid colectomy	1	Sigmoid colon	1	pN2a	0.9	24	1	4	1	pMX	1	pT3	1	30	1	R1	1	1	0.833333
TCGA-CM-4748	Mucinous adenocarcinoma	1	Transverse colectomy	1	Transverse colon	1	pN1c	0.816667	23	0.833333	23	0.833333	pM1	0.833333	pT4a	1	70	1	R0	0.9825	0	0.816667
TCGA-AZ-4315	Adenocarcinoma	1	Right hemicolectomy	1	Cecum	1	pN0	1	25	1	0	1	pMX	1	pT3	0.933333	55	1	R0	1	0	0.833333
TCGA-AA-3989	Adenocarcinoma	1	Right hemicolectomy	0.983333	Ascending colon	1	pN2b	1	28	0.75	8	0.866667	pM0	0.8125	pT3	1	NA	1	R0	1	0	0.833333
TCGA-AG-A01J	Adenocarcinoma	1	Sigmoid colectomy	0.783333	Rectosigmoid	1	pN0	1	23	1	0	1	pMX	1	pT3	1	25	1	R0	1	0	0.833333
TCGA-AG-3587	Adenocarcinoma	1	Anterior Resection [AR]	0.833333	Distal rectum	0.916667	pN0	1	17	1	0	1	pM0	0.916667	pT2	1	NA	1	R0	1	0	0.833333
TCGA-F5-6811	Adenocarcinoma	1	Sigmoid colectomy	0.595833	Rectosigmoid junction	1	pN0	1	8	1	0	1	pMX	1	pT3	1	25	1	R0	1	1	0.833333
TCGA-AA-A01I	Adenocarcinoma	1	Lefthemicolectomy	1	Sigmoid colon	1	pN0	1	36	1	0	1	pM0	0.916667	pT2	0.95	NA	0.833333	R0	1	0	0.833333
TCGA-A6-6137	Adenocarcinoma	1	Right hemicolectomy	1	Hepatic flexure	1	pN1c	1	21	1	1	0.833333	pMX	1	pT3	0.941667	53	1	R0	1	0	0.833333
TCGA-AG-3581	Adenocarcinoma	1	NA	0.783333	NA	0.816667	pN0	1	33	1	0	1	pM0	0.75	pT2	1	NA	1	R0	1	0	0.833333
TCGA-NH-A50U	Adenocarcinoma with mucinous differentiation	1	Right hemicolectomy	1	Cecum	1	pN0	1	17	1	0	1	pM1c	0.833333	pT4a	1	90	1	R0	0.991667	0	0.833333
TCGA-A6-5662	Adenocarcinoma	1	Lefthemicolectomy	0.833333	Splenic flexure	1	pN2b	1	13	1	7	1	pMX	1	pT3	0.791667	38	1	R0	0.758333	0	0.75
TCGA-EI-6508	Adenocarcinoma	0.891667	Other (segment of the large intestine with mesorectum fat tissue)	0.7	Rectum	0.8	pN1a	1	NA	1	1	0.991667	pM0	0.833333	pT3	1	50	1	R0	1	0	0.833333
TCGA-AZ-5403	Adenocarcinoma	1	Lefthemicolectomy	0.816667	Splenic flexure	0.833333	pN0	1	12	1	0	1	pMX	1	pT3	0.975	65	1	R0	1	0	0.833333
TCGA-AY-A8YK	Adenocarcinoma	1	Sigmoid colectomy	0.816667	Sigmoid colon	1	pN2a	1	24	1	6	1	pM0	0.766667	pT3	0.916667	52	1	R0	0.991667	0	0.833333
TCGA-DM-A0XD	Adenocarcinoma	1	Right hemicolectomy	0.833333	Cecum	1	pN0	1	NA	1	0	1	pM0	1	pT3	1	NA	1	R0	0.833333	NA	0.8
TCGA-AA-3561	Adenocarcinoma	1	Right hemicolectomy	1	Caecum and Ascending colon	0.925	pN0	1	50	1	0	1	pM0	1	pT3	0.916667	45	1	R0	1	0	0.833333
TCGA-AA-3663	Adenocarcinoma	1	Right hemicolectomy	1	Cecum	1	pN0	1	40	1	0	1	pM0	0.933333	pT3	1	NA	1	R0	1	1	0.833333
TCGA-AU-3779	Adenocarcinoma	1	Sigmoid colectomy	0.833333	Sigmoid	1	pN0	1	21	1	0	1	pMX	1	pT3	0.916667	40	1	R0	0.975833	0	0.808333
TCGA-AA-3955	Adenocarcinoma	1	Sigmoid colectomy	0.75	Descending colon and Sigmoid colon	1	pN2a	1	31	1	5	1	pM1c	0.833333	pT2	0.75	NA	1	R0	1	0	0.833333
TCGA-AA-3494	Adenocarcinoma	1	22-cm-long resection of the colon	0.833333	NA	1	pN0	1	39	1	0	1	pMX	1	pT3 and pT1	0.916667	35	0.95	R0	1	1	0.766667
TCGA-5M-AAT6	Adenocarcinoma	1	Right hemicolectomy	1	Ascending colon	1	pN2	0.758333	11	1	10	1	pMX	1	pT4a	0.833333	80	1	R0	1	0	0.833333
TCGA-CK-5914	Adenocarcinoma	1	Sigmoid colectomy	1	Sigmoid colon	1	pN1b	1	13	1	2	1	pMX	1	pT3	0.825	49	1	R0	1	0	0.833333
TCGA-CA-5256	Adenocarcinoma	1	NA	1	NA	1	pN0	1	4	0.916667	0	1	pM0	1	pT3	0.95	NA	0.833333	R0	0.815833	0	0.833333
TCGA-AG-3611	Adenocarcinoma	1	Sigmoid colectomy	0.833333	Rectosigmoid	1	pN0	1	19	0.758333	0	1	pM0	0.933333	pT3	0.916667	35	1	R0	0.983333	0	0.825
TCGA-A6-6138	Adenocarcinoma	1	Right hemicolectomy	1	Caecum	1	pN0	1	24	1	0	1	pMX	1	pT2	1	55	1	R0	1	0	0.816667
TCGA-F4-6805	Adenocarcinoma	1	NA	0.775	NA	0.833333	pNX	1	NA	1	NA	0.733333	pMX	1	pT3	0.925	50	1	R0	0.726667	0	0.833333
TCGA-CM-5860	Adenocarcinoma	1	Right hemicolectomy	1	Ascending colon	1	pN0	1	44	1	0	1	pMX	1	pT3	0.983333	60	1	R0	1	0	0.8
TCGA-A6-5657	Adenocarcinoma	1	Extended right hemicolectomy	1	Ascending colon	0.775	pN1a	1	42	0.75	1	1	pMX	1	pT3	1	45	1	R0	1	0	0.833333
TCGA-AA-3554	Adenocarcinoma	1	Right hemicolectomy	1	Ascending colon	1	pN0	1	39	1	0	1	pMX	1	pT3	1	40	1	R0	1	0	0.833333
TCGA-AA-3555	Mucinous adenocarcinoma	1	Right hemicolectomy	0.916667	Rightcolicflexure	0.916667	pN0	1	26	1	0	1	pM0	1	pT3	0.975	NA	0.833333	R0	1	1	0.833333
TCGA-CA-5796	Mixed Nuclei Adenocarcinoma G1	0.833333	Resection of Ascending colon	0.855	Ascending colon	1	pN0	1	NA	1	0	1	pM0	0.916667	pT3	1	70	1	R0	0.833333	0	0.833333
TCGA-A6-6781	Mucinous adenocarcinoma	1	Subtotal colectomy	1	Splenic flexure to sigmoid-descending colon junction	0.853333	pN1b	1	30	1	2	1	pMX	1	pT4a	0.966667	105	1	R0	1	0	0.833333
TCGA-CM-6165	Adenocarcinoma with mucinous features	0.95	Sigmoid colectomy	1	Sigmoid colon	1	pN0	1	20	1	0	1	pM0	1	pT3	0.991667	22	1	R0	0.991667	0	0.833333
TCGA-AA-3819	Adenocarcinoma	1	NA	0.833333	NA	1	pN0	1	14	1	0	1	pMX	0.975	pT3	0.916667	NA	1	R0	1	0	0.833333
TCGA-D5-6533	Adenocarcinoma	0.933333	Other (transverse colon with the distal part of the stomach)	0.825	Transverse colon	1	pN0	1	NA	1	0	1	pMX	0.95	pT4b	0.983333	100	0.95	R1	1	0	0.833333
TCGA-AA-A01D	Adenocarcinoma, mucinous	0.916667	Sigmoid colectomy	0.833333	Rectosigmoid	1	pN2b	1	12	1	12	1	pM0	0.7125	pT3	1	25	1	R0	1	1	0.833333
TCGA-5M-AATE	Adenocarcinoma	1	Right hemicolectomy	1	Caecum	0.916667	pN0	1	15	1	0	1	pMX	1	pT3	0.925	65	1	R0	1	0	0.833333
TCGA-AG-3999	Adenocarcinoma	1	Sigmoid colectomy	0.833333	Rectosigmoid	1	pN2b	1	32	1	20	1	pM0	0.783333	pT3	1	NA	1	R0	1	0	0.833333
TCGA-AA-3833	Adenocarcinoma	0.958333	Right hemicolectomy	0.833333	NA	1	pN0	1	12	1	0	1	pMX	1	pT3	1	NA	0.833333	R0	1	1	0.833333
TCGA-AZ-6600	Mucinous adenocarcinoma	0.878333	Right hemicolectomy	1	Ascending colon	1	pN1a	0.966667	10	1	1	1	pM1	0.916667	pT4a	1	65	1	R0	1	1	0.833333
TCGA-AA-3982	Adenocarcinoma	1	NA	0.8	NA	0.825	pN1	0.833333	13	1	3	1	pM0	0.916667	pT3	0.925	NA	1	R0	0.991667	1	0.833333
TCGA-AZ-4308	Adenocarcinoma	1	Sigmoidectomy	1	Sigmoid colon	1	pN1	0.916667	14	1	3	1	pMX	1	pT3	1	55	1	R1	0.926667	0	0.833333
TCGA-AA-3861	Adenocarcinoma	1	Right hemicolectomy	0.833333	Caecum	1	pN0	1	17	1	0	1	pM0	0.916667	pT3 and pT1	1	NA	1	R0	1	1	0.833333
TCGA-DC-6682	Adenocarcinoma	1	Anterior Resection [AR]	0.815833	Rectosigmoid	1	pN0	1	24	1	0	1	pM0	1	pT3	0.958333	55	0.783333	R0	0.93	0	0.766667
TCGA-AG-4009	Adenocarcinoma	1	Abdominoperineal excision [APE]	0.8	Rectum	1	pN0	1	16	1	0	1	pM0	0.695833	pT2	0.975	NA	0.833333	R0	1	0	0.833333
TCGA-AA-A00E	Adenocarcinoma	1	Right hemicolectomy	1	Ascending colon	0.758333	pN0	1	41	1	0	1	pM0	1	pT3	0.916667	NA	0.825	R0	1	1	0.833333
TCGA-AA-A01X	Adenocarcinoma	1	NA	0.799167	Rectosigmoid	0.783333	pN1a	0.833333	14	1	2	1	pMX	1	pT3 and pT2	1	NA	1	R0	0.991667	0	0.833333
TCGA-AG-4015	Adenocarcinoma	1	Other (Resected colon sample)	0.833333	NA	1	pN0	1	24	1	0	1	pMX	1	pT3	1	NA	1	R0	1	0	0.833333
TCGA-AF-2691	Adenocarcinoma	1	Sigmoid colectomy	0.758333	Rectum	0.933333	pN0	1	17	1	0	1	pMX	1	pT1	1	53	1	R0	0.816667	0	0.833333
TCGA-D5-7000	Mucinous adenocarcinoma	0.708333	Right hemicolectomy	0.793333	Caecum	1	pN0	1	NA	1	0	1	pMX	1	pT2	0.991667	30	0.833333	R0	0.875833	1	0.833333
TCGA-DM-A0XF	Adenocarcinoma	1	Sigmoid colectomy	0.833333	Sigmoid colon	1	pN1	0.916667	NA	1	NA	1	pM1	1	pT3	1	NA	1	R1	0.816667	NA	0.833333
TCGA-AZ-6606	Adenocarcinoma	1	Right hemicolectomy	1	Cecum	1	pN2	0.833333	17	1	10	1	pM1	0.833333	pT4b	0.991667	65	0.833333	R2	0.783333	0	0.833333
TCGA-AZ-4323	Poorly differentiated adenocarcinoma	0.816667	Right hemicolectomy	1	Caecum	1	pN2	0.916667	30	1	5	1	pM1	0.833333	pT4	0.833333	40	1	R0	0.9475	1	0.833333
TCGA-AA-A00F	Adenocarcinoma	1	Right hemicolectomy	0.798333	Caecum	0.725	pN2b	0.95	51	0.783333	7	0.95	pMX	1	pT3 and pT1	1	30	1	R0	0.833333	0	0.833333
TCGA-AA-3553	Adenocarcinoma	1	Other	0.8	NA	1	pN0	1	21	1	0	1	pMX	1	pT2	1	35	1	R0	1	0	0.833333
TCGA-D5-6537	Adenocarcinoma, partially mucinous	0.916667	Transverse colectomy	1	Transverse colon	1	pN1a	1	NA	1	1	1	pM0	0.833333	pT3	1	35	1	R0	0.9825	1	0.833333
TCGA-G4-6321	Moderately differentiated adenocarcinoma arising in a serrated adenoma with a minor mucinous component	0.75	Right hemicolectomy	0.916667	Cecum	0.916667	pN1	0.916667	44	1	3	1	pMX	1	pT2	0.991667	22	1	R0	1	0	0.758333
TCGA-F4-6856	Mucinous adenocarcinoma	1	Right hemicolectomy	1	Caecum	0.916667	pNX	1	NA	1	NA	1	pMX	1	pT3	1	70	1	RX	1	0	0.833333
TCGA-AA-A004	Adenocarcinoma	1	Sigmoid colectomy	0.833333	Sigmoid colon	1	pN0	1	32	1	0	1	pMX	1	pT3	1	NA	1	R0	1	0	0.833333
TCGA-G4-6304	Adenocarcinoma	0.916667	Other (En bloc resection of terminal ileum, right colon, transverse colon, mid jejunum, greater curvature of stomach, and abdominal wall)	0.75	Transverse colon	0.916667	pN0	1	25	1	0	1	pMX	1	pT4	1	45	1	R0	1	1	0.825
TCGA-AA-3519	Adenocarcinoma	1	Other (16-cm long large bowel resection specimen)	0.798333	Rectosigmoid	0.833333	pN1b	1	43	1	3	1	pMX	1	pT3	0.991667	160	0.816667	R0	1	0	0.833333
TCGA-CK-5915	Adenocarcinoma	1	Sigmoid colectomy	1	Sigmoid colon	1	pN0	1	13	1	0	1	pMX	1	pT2	0.916667	58	0.833333	R0	0.991667	0	0.833333
TCGA-AG-3742	Adenocarcinoma	1	NA	0.833333	NA	1	pN2	1	NA	1	NA	0.833333	pMX	1	pT3	0.95	NA	1	R0	1	0	0.833333
TCGA-AA-3856	Adenocarcinoma	1	NA	0.833333	NA	0.833333	pN0	1	13	1	0	1	pMX	1	pT3	0.983333	NA	1	R0	1	0	0.833333
TCGA-AG-A02N	Mucinous carcinoma	0.933333	Anterior Resection [AR]	0.741667	Rectum	1	pN0	1	12	1	0	1	pMX	1	pT3	0.933333	NA	1	R0	1	1	0.833333
TCGA-AA-3875	Adenocarcinoma	1	Right hemicolectomy	1	Caecum	0.899167	pN0	1	31	1	0	1	pMX	1	pT1	0.916667	20	1	R0	1	0	1
TCGA-AA-A024	Mucinous adenocarcinoma	0.966667	Lefthemicolectomy	0.833333	Descending colon	1	pN0	1	NA	1	0	1	pMX	1	pT3	0.916667	NA	1	R0	1	0	0.833333
TCGA-CK-4951	Mucinous adenocarcinoma	1	Right hemicolectomy	1	Caecum or Ascending colon	0.925	pN0	1	30	1	0	1	pMX	1	pT3	0.975	30	1	R0	1	0	0.833333
TCGA-D5-6529	Adenocarcinoma	1	Right hemicolectomy	0.799167	Ileocecal valve (Bauhin valve)	0.833333	pN0	1	NA	1	0	1	pMX	1	pT3	1	47	1	R0	1	0	0.833333
TCGA-F4-6809	Adenocarcinoma	1	Abdominoperineal excision [APE]	0.916667	Sigmoid colon	1	pN1b	1	12	1	3	1	pM0	0.833333	pT3	1	75	1	R0	0.9475	0	0.833333
TCGA-G4-6293	Adenocarcinoma	1	Right hemicolectomy	1	Transverse colon	0.8325	pN1a	1	26	1	1	1	pM0	0.916667	pT3	0.916667	55	1	R0	1	0	0.833333
TCGA-AA-A029	Adenocarcinoma, partially mucinous	1	Right hemicolectomy	0.833333	Caecum	1	pN0	1	NA	1	NA	0.833333	pMX	1	pT3	0.916667	NA	1	R0	0.991667	1	0.833333
TCGA-AA-A01K	Adenocarcinoma	1	Sigmoid colectomy	0.833333	Sigmoid colon	1	pN2	0.75	35	1	4	1	pMX	1	pT3	0.991667	15	0.833333	R0	1	0	0.833333
TCGA-AG-3731	Adenocarcinoma	1	Anterior Resection [AR]	0.815833	Distal rectum	1	pN1	0.833333	34	1	3	1	pMX	0.941667	pT3	1	NA	1	R0	1	0	0.833333
TCGA-AG-4007	Adenocarcinoma	1	Other (Resected colon sample)	0.75	Rectosigmoid	0.815	pN2	0.783333	34	1	5	1	pM1	1	pT4b	0.75	NA	0.833333	R0	0.833333	0	0.833333
TCGA-G4-6309	Adenocarcinoma	1	Sigmoidectomy	1	Sigmoid colon	1	pN1	0.808333	24	1	2	1	pMX	1	pT3	0.808333	39	1	R0	1	1	0.766667
TCGA-AA-3696	Adenocarcinoma	1	Sigmoid colectomy	0.825	Sigmoid colon	1	pN1a	1	26	1	1	1	pMX	0.9075	pT3	1	35	1	R0	1	0	0.833333
TCGA-AA-3831	Adenocarcinoma	0.93	NA	0.833333	NA	0.833333	pN0	1	NA	1	0	1	pM0	0.783333	pT3	0.775	NA	0.833333	R0	0.991667	0	0.833333
TCGA-AA-3527	Adenocarcinoma	1	Right hemicolectomy	1	Caecum	1	pN0	1	15	1	0	1	pM0	0.916667	pT3	1	45	1	R0	1	0	0.833333
TCGA-G4-6299	Adenocarcinoma	1	Lefthemicolectomy	1	Descending colon	1	pN2b	0.825	17	1	8	1	pMX	1	pT3	0.916667	60	1	R0	1	1	0.833333
TCGA-AA-A00N	Mucinous adenocarcinoma	1	Right hemicolectomy	0.7825	Cecum or Ascending colon	0.933333	pN0	1	21	1	0	1	pMX	1	pT4a	0.783333	75	1	R0	1	1	0.833333
TCGA-AA-3956	Adenocarcinoma	1	Right hemicolectomy	1	Caecum	1	pN0	1	36	1	0	1	pMX	1	pT3	1	40	1	R0	1	0	0.833333
TCGA-AF-2689	Adenocarcinoma	1	Sigmoid colectomy and rectum, segmental resection	0.791667	Sigmoid colon and Rectum	0.916667	pN2a	0.95	32	1	6	1	pMX	1	pT3a/b	0.833333	50	1	R0	1	0	0.833333
TCGA-AF-3914	Adenocarcinoma	0.958333	Other (Pelvic exenteration including bladder, prostate, and rectum)	0.75	Rectum	1	pN1	0.833333	1	1	0	1	pMX	1	pT4b	0.9	50	0.75	R1	1	1	0.833333
TCGA-AG-3885	Adenocarcinoma	1	Rectal carcinoma resection (specify if AR or APE if possible)	0.733333	Rectum	0.9825	pN1b	1	19	1	3	1	pMX	0.941667	pT3	1	NA	0.833333	R0	1	0	0.833333
TCGA-CM-5341	Adenocarcinoma	1	Sigmoid colectomy	1	Sigmoid colon	1	pN1a	1	18	1	1	1	pMX	0.9825	pT2 and pT1	1	58	1	R0	1	0	0.833333
TCGA-G4-6588	Adenocarcinoma with focal mucinous features	1	Right hemicolectomy	1	Cecum	1	pN0	1	15	1	0	1	pMX	0.991667	pT3	0.816667	40	1	R0	1	0	0.833333
TCGA-EI-6917	Adenocarcinoma, partim mucinosum	0.95	Totalresectionoforgan–rectum	0.783333	Rectum	1	pN1	0.741667	14	1	3	1	pMX	0.758333	pT3	0.916667	60	1	R0	0.833333	1	0.833333
TCGA-AA-3678	Adenocarcinoma	1	Sigmoid colectomy	1	Sigmoid colon	1	pN1	0.833333	26	1	1	1	pM0	0.916667	pT2	1	NA	1	R0	1	0	0.833333
TCGA-AA-3939	Adenocarcinoma	1	Right hemicolectomy	1	Caecum and Ascending colon	0.916667	pN0	1	40	1	0	1	pMX	1	pT3	1	30	1	R0	0.991667	0	0.8
TCGA-D5-5537	Adenocarcinoma	1	Right hemicolectomy	0.551667	Ileocecal valve	0.833333	pN0	1	NA	1	0	1	pMX	1	pT3	0.916667	93	1	R0	1	1	0.833333
TCGA-AA-3693	Adenocarcinoma	1	Sigmoid colectomy	1	Sigmoid colon	1	pN1a	0.783333	17	1	2	1	pM1c	0.93	pT4a	0.716667	NA	1	R0	0.916667	0	0.833333
TCGA-CA-6717	villous adenocarcinoma	0.833333	Right hemicolectomy	0.791667	Ascending colon	1	pN0	1	NA	0.95	0	1	pM0	1	pT3	0.916667	40	1	R0	0.833333	1	0.833333
TCGA-D5-5540	Tubular adenocarcinoma	0.816667	Right hemicolectomy	1	Caecum	1	pN0	1	NA	1	0	1	pM0	0.916667	pT3	0.916667	33	1	R0	0.991667	0	0.833333
TCGA-AZ-6607	Primary peritoneal adenocarcinoma	0.774167	Sigmoidectomy	0.925	Sigmoid colon	0.96	pN2b	0.75	19	1	5	1	pM1c	1	pT4a	1	45	1	R1	0.921667	0	0.833333
TCGA-D5-6929	Adenocarcinoma	0.933333	Sigmoid colectomy	0.808333	Rectum and Sigmoid colon	0.983333	pN1	0.808333	12	1	1	1	pM1c	0.766667	pT3	0.966667	36	0.833333	R0	0.93	0	0.833333
TCGA-EF-5830	Adenocarcinoma	1	NA	1	Rectum	1	pNX	1	NA	1	NA	1	pM0	1	pT3	0.941667	NA	1	R0	0.833333	NA	1
TCGA-AA-3858	Adenocarcinoma	1	NA	0.8	NA	0.75	pN0	1	12	1	0	1	pM0	1	pT2	1	NA	0.833333	R0	0.96	1	0.833333
TCGA-AA-3560	Adenocarcinoma	1	Sigmoid colectomy	1	Sigmoid colon	1	pN2	0.833333	25	1	5	1	pM0	0.916667	pT3	1	NA	1	R0	1	0	0.833333
TCGA-A6-4105	Adenocarcinoma	1	Right hemicolectomy	1	Right colon	0.9	pN0	1	18	0.833333	0	1	pMX	1	pT3	0.8	80	1	R0	1	0	0.825
TCGA-A6-2674	Mucinous adenocarcinoma	1	Sigmoid colectomy	0.9825	Sigmoid colon	1	pN2	0.916667	20	1	7	1	pM1	0.816667	pT3	0.916667	48	0.833333	R1	0.833333	1	0.833333
TCGA-AF-6136	Adenocarcinoma	1	Anterior Resection [AR]	0.570833	Rectosigmoid colon	1	pN1b	1	57	0.75	2	1	pMX	1	pT3	1	45	1	R1	1	0	0.833333
TCGA-AA-3980	Serrated adenocarcinoma	1	NA	0.783333	NA	0.666667	pN0	1	19	1	0	1	pMX	1	pT2	1	NA	1	R0	0.925	0	0.833333
TCGA-AD-A5EK	Adenocarcinoma	1	Right hemicolectomy	1	Right colon or Transverse colon or Hepatic flexure	0.968333	pN0	0.758333	11	0.833333	NA	0.925	pMX	1	pT2	0.95	25	1	R0	1	0	0.833333
TCGA-AY-A71X	Adenocarcinoma	1	Right hemicolectomy	1	Caecum	1	pN0	1	28	1	0	1	pM0	0.916667	pT3	0.775	53	1	R0	0.916667	0	0.833333
TCGA-A6-6653	Adenocarcinoma	1	Right hemicolectomy	1	Caecum	0.916667	pN0	1	12	1	0	1	pM0	1	pT2	1	52	1	R0	1	0	0.833333
TCGA-DC-6157	Adenocarcinoma	1	Anterior Resection [AR]	0.798333	Rectosigmoid	1	pN0	1	21	1	0	1	pM0	1	pT2	0.916667	40	1	R0	0.829167	0	0.808333
TCGA-AA-3562	Adenocarcinoma	1	NA	0.766667	NA	1	pN2b	1	28	1	7	1	pMX	1	pT3	1	NA	0.9	R0	1	0	0.833333
TCGA-AA-3850	Adenocarcinoma	1	Transverse colectomy	0.695	Transverse colon	1	pN0	1	15	1	0	1	pMX	1	pT2	0.925	NA	0.833333	R0	1	0	0.758333
TCGA-AA-3697	Adenocarcinoma	1	NA	0.833333	NA	1	pN2	1	NA	1	NA	0.833333	pMX	1	pT3	1	NA	1	R0	1	0	0.833333
TCGA-AA-3870	Adenocarcinoma	0.991667	Right hemicolectomy	0.991667	Caecum	0.975833	pN2	0.833333	23	1	5	1	pM1c	1	pT3	1	45	1	R0	1	1	0.816667
TCGA-AA-3846	Adenocarcinoma	1	Sigmoid colectomy	0.974167	Sigmoid colon	1	pN0	0.833333	13	0.758333	0	0.833333	pM1	0.833333	pT3	0.95	NA	1	R0	0.816667	1	0.833333
TCGA-A6-2686	Adenocarcinoma	1	Right hemicolectomy	1	Caecum	1	pN0	1	33	1	0	1	pMX	1	pT3	0.916667	60	1	R0	1	1	0.833333
TCGA-D5-6927	Adenocarcinoma	1	Transverse colectomy	0.825	Transverse colon	1	pN0	1	NA	1	0	1	pMX	1	pT3	0.991667	60	1	R0	0.991667	0	0.833333
TCGA-F4-6704	Mucinous adenocarcinoma	1	Sigmoid colectomy	0.816667	Sigmoid colon	1	pN2b	1	18	1	13	1	pMX	1	pT3	0.916667	52	1	R0	0.991667	1	0.833333
TCGA-A6-5665	Adenocarcinoma with mucinous differentiation	0.908333	Right hemicolectomy	1	Caecum	0.833333	pN0	1	25	1	0	1	pMX	1	pT3	0.916667	65	1	R0	1	0	0.75
TCGA-AA-3866	Adenocarcinoma	1	Right hemicolectomy	0.833333	Ileocolic	0.783333	pN0	1	23	1	0	1	pMX	1	pT2	1	40	1	R0	0.833333	0	0.833333
TCGA-5M-AAT4	Adenocarcinoma	1	Right hemicolectomy	1	Right colon	0.9125	pN0	1	3	1	0	1	pMX	1	pT3	0.916667	50	1	R0	1	0	0.833333
TCGA-A6-2685	Adenocarcinoma	1	Sigmoid colectomy	0.735833	Sigmoid colon	0.951667	pN0	1	29	1	0	1	pM0	1	pT3	0.975	35	1	R0	1	0	0.833333
TCGA-AA-A00R	Adenocarcinoma	0.9825	Right hemicolectomy	1	Caecum	1	pN0	1	27	1	0	1	pM0	0.916667	pT2	0.991667	NA	1	R0	1	1	0.833333
TCGA-AA-3821	Mucinous adenocarcinoma	1	Right hemicolectomy	1	Caecum and Ascending colon	1	pN0	1	13	1	0	1	pMX	1	pT2	1	NA	1	R0	1	0	0.75
TCGA-AG-3582	Adenocarcinoma	1	NA	0.8	NA	0.833333	pN1	0.833333	28	1	1	1	pM1c	1	pT3	0.991667	50	1	R2	1	0	0.833333
TCGA-D5-6531	Adenocarcinoma	1	Right hemicolectomy	0.825	Hepatic flexure	1	pN0	1	NA	1	0	1	pMX	1	pT3	0.916667	50	0.766667	R0	0.991667	0	0.833333
TCGA-A6-2681	Adenocarcinoma	1	Right hemicolectomy	1	Caecum	1	pN0	1	23	1	0	1	pM0	1	pT3	0.916667	25	1	R0	1	0	0.766667
TCGA-AG-3902	Adenocarcinoma	0.983333	Sigmoid colectomy	0.761667	Rectosigmoid	0.983333	pN0	1	17	1	0	1	pM0	1	pT3	1	NA	0.833333	R0	1	0	0.825
TCGA-AA-3930	Adenocarcinoma	1	Right hemicolectomy	1	Ascending colon	1	pN2	1	29	1	24	1	pM1	0.833333	pT3	1	NA	0.966667	R0	1	1	0.833333
TCGA-EI-6509	Adenocarcinoma	0.916667	Sigmoid colectomy	0.694167	Rectum-sigmoid boundary	0.958333	pN2b	1	10	1	7	0.833333	pM1	0.783333	pT3	0.966667	40	1	R0	1	0	0.833333
TCGA-4T-AA8H	Mucinous adenocarcinoma	1	Sigmoid colectomy	0.816667	Sigmoid colon	0.833333	pN0	1	24	1	0	1	pMX	1	pT3	0.925	52	1	R0	0.991667	0	1
TCGA-AY-A69D	Adenocarcinoma	1	Partial colectomy	0.833333	Transverse colon	1	pN0	1	25	1	0	1	pM0	0.925	pT3	0.916667	NA	0.766667	R0	1	0	0.833333
TCGA-AA-3979	Adenocarcinoma	1	Sigmoid colectomy	1	Sigmoid colon	1	pN0	1	22	1	0	1	pMX	1	pT3	1	45	1	R0	1	0	0.833333
TCGA-D5-6931	Adenocarcinoma	1	Lefthemicolectomywithpartialsmallintestineresection	0.766667	Sigmoid colon	0.69	pN2	1	14	1	4	1	pM0	0.783333	pT4b	0.991667	70	1	R0	0.9475	0	0.833333
TCGA-AA-3525	Adenocarcinoma	1	Right hemicolectomy	0.833333	Ascending colon	1	pN1b	1	28	1	2	1	pMX	1	pT3	0.925	NA	0.833333	R0	1	0	0.833333
TCGA-AA-3660	Adenocarcinoma	1	Sigmoid colectomy	0.8	Rectosigmoid	0.966667	pN0	1	33	1	0	1	pM0	0.95	pT3	0.916667	NA	0.766667	R0	1	0	0.833333
TCGA-AG-A002	Adenocarcinoma	1	Sigmoid colectomy	0.833333	Rectosigmoid	1	pN0	1	34	1	0	1	pMX	0.966667	pT2	0.916667	33	0.833333	R0	1	0	0.833333
TCGA-F5-6863	Adenocarcinoma	1	Anterior Resection [AR]	0.95	Rectum	1	pN1b	1	6	1	3	1	pMX	0.963333	pT3	1	45	1	RX	0.953333	0	0.833333
TCGA-A6-A567	Adenocarcinoma	1	Sigmoid colectomy	1	Sigmoid colon	1	pN1	0.916667	41	1	3	1	pM1	0.758333	pT3	1	48	1	R0	1	0	0.75
TCGA-NH-A5IV	Adenocarcinoma	1	Right hemicolectomy	1	Transverse colon	1	pN0	1	12	1	0	1	pM0	0.916667	pT3	0.983333	90	1	R0	1	0	0.833333
TCGA-EI-6512	Adenocarcinoma	1	Total colectomy	0.991667	Rectosigmoid junction	1	pN1	0.833333	17	1	1	1	pM0	0.833333	pT3	0.983333	60	1	R0	1	0	0.833333
TCGA-EI-6507	Mucinous adenocarcinoma	1	Anterior Resection [AR]	0.975833	Rectum	1	pN0	1	NA	1	0	1	pM0	1	pT3	0.958333	100	1	R0	1	1	0.833333
TCGA-CM-4750	Adenocarcinoma	1	Anterior Resection [AR]	0.8075	Rectosigmoid	0.991667	pN1b	1	21	1	2	1	pM0	1	pT1	0.791667	135	1	R1	0.765	0	0.783333
TCGA-AG-3906	Adenocarcinoma	1	Sigmoid colectomy	0.833333	Rectosigmoid	1	pN0	1	26	1	0	1	pMX	1	pT2	1	25	1	R0	1	0	0.833333
TCGA-A6-6782	Adenocarcinoma	1	Extended right hemicolectomy	1	Hepatic flexure	1	pN0	1	25	1	0	1	pMX	1	pT4a	1	48	1	R0	0.765	1	0.833333
TCGA-AA-3818	Mucinous adenocarcinoma	0.790833	Other (moderately differentiated, invasive colic adenocarcinoma with chronic recurrent appendicitis)	0.766667	NA	0.9	pN0	1	NA	1	0	1	pM0	0.833333	pT3	1	NA	1	R0	1	0	0.833333
TCGA-AH-6549	Adenocarcinoma	1	Anterior Resection [AR]	0.793333	Rectum	1	pNX	1	0	1	NA	1	pMX	1	pT3	0.925	65	0.8	R1	0.991667	0	0.833333
TCGA-AG-A01Y	Adenocarcinoma	1	Abdominoperineal excision [APE]	0.7	Rectum	1	pN0	1	17	1	0	1	pMX	0.991667	pT3	0.916667	NA	1	R0	1	0	0.833333
TCGA-DM-A0X9	Adenocarcinoma	1	Right hemicolectomy	0.833333	Ascending colon	1	pN0	1	NA	1	0	1	pM0	1	pT3	0.983333	NA	1	R0	0.833333	NA	1
TCGA-CM-4752	Tubular adenocarcinoma	1	Right hemicolectomy	1	Ascending colon	1	pN0	1	23	1	0	1	pMX	1	pT2	1	54	0.833333	R0	1	0	0.833333
TCGA-D5-6932	Adenocarcinoma	0.966667	Subtotal colectomy	0.570833	Right side of the transverse colon and Sigmoid colon	0.916667	pN0	1	5	1	0	1	pM0	0.958333	pT3	1	24	1	R0	1	0	0.833333
TCGA-G5-6641	Mucinous adenocarcinoma	1	Anterior Resection [AR]	0.825	Rectosigmoid	1	pN1a	1	26	1	1	1	pMX	1	pT1	0.916667	20	1	R0	1	0	0.833333
TCGA-AG-A01L	Adenocarcinoma	1	Sigmoid colectomy	0.816667	Rectosigmoid	1	pN1a	0.816667	47	1	2	1	pM0	0.833333	pT3	0.916667	NA	1	R0	1	0	0.833333
TCGA-G4-6627	Adenocarcinoma	1	Right hemicolectomy	1	Ascending colon	1	pN0	1	16	1	0	1	pMX	0.9	pT3a	0.75	NA	0.833333	R0	0.991667	0	0.833333
TCGA-G4-6323	Adenocarcinoma	1	Right hemicolectomy	1	Cecum	1	pN0	1	24	1	0	1	pMX	1	pT1	0.75	30	0.75	R0	1	0	0.833333
TCGA-AG-3726	Adenocarcinoma	1	NA	0.833333	Rectum	1	pN0	1	34	1	0	1	pM0	1	pT3	1	NA	1	R0	1	0	0.833333
TCGA-AA-A00Q	Adenocarcinoma	1	Sigmoid colectomy	1	Sigmoid colon	1	pN1	0.833333	31	1	1	1	pM1c	0.758333	pT4a	1	NA	0.966667	R0	1	0	0.833333
TCGA-D5-6540	Adenocarcinoma tubulopapillare partim mucinosum	0.8	Right hemicolectomy	0.6625	Caecum	1	pN0	1	NA	1	0	1	pMX	1	pT2	0.966667	60	0.833333	R1	0.833333	1	0.833333
TCGA-AA-A022	Neuro-endocrine type carcinoma	0.958333	Right hemicolectomy	0.833333	Caecum	0.916667	pN0	1	NA	1	0	1	pMX	1	pT4	0.833333	NA	1	R0	1	1	0.833333
TCGA-DT-5265	Adenocarcinoma	1	Anterior Resection [AR]	0.763333	Rectum	1	pN0	1	1	0.816667	0	1	pM1	0.833333	pT3	0.933333	NA	0.833333	R0	0.7725	1	0.833333
TCGA-AA-A00J	Adenocarcinoma, mucinous	0.966667	Right hemicolectomy	1	Caecum and Ascending colon	1	pN1b	1	24	1	2	1	pM0	0.95	pT4b	0.8	NA	0.833333	R0	0.916667	1	0.833333
TCGA-AZ-4615	Mucinous carcinoma	0.833333	Right hemicolectomy	1	Caecum	1	pN1a	0.95	18	1	1	1	pMX	1	pT3	0.958333	40	1	R0	1	1	0.833333
TCGA-AA-3968	Adenocarcinoma	1	Sigmoid colectomy	1	Sigmoid colon	1	pN0	1	19	1	0	1	pMX	0.925833	pT2	1	NA	1	R0	1	0	0.833333
TCGA-AA-A03J	Adenocarcinoma	1	Sigmoid colectomy	1	Sigmoid colon	1	pN0	1	34	1	0	1	pMX	1	pT2	0.966667	NA	0.833333	R0	1	0	0.833333
TCGA-AD-6548	Adenocarcinoma	1	Right hemicolectomy	0.8	Caecum	0.8	pN0	1	12	1	0	1	pMX	1	pT2 and pT1	1	29	0.95	R0	0.799167	0	0.833333
TCGA-AA-A02R	Neuro-endocrine carcinoma	0.71	NA	0.833333	NA	1	pN0	1	NA	1	0	1	pMX	1	pT3	1	NA	1	R0	1	1	0.833333
TCGA-F4-6570	Adenocarcinoma	1	NA	0.833333	NA	0.74	pNX	1	NA	1	NA	1	pMX	1	pT3	0.981667	90	1	RX	0.8	1	0.833333
TCGA-G5-6233	Adenocarcinoma	1	Anterior Resection [AR]	1	Rectum	1	pN2b	1	72	1	27	1	pMX	0.9825	pT3	1	90	1	R0	1	0	0.833333
TCGA-AA-3970	Adenocarcinoma	1	Lefthemicolectomy	0.833333	Descending colon	0.766667	pN0	1	27	1	0	1	pM0	0.916667	pT3	1	NA	1	R0	1	0	0.833333
TCGA-AG-A02G	Adenocarcinoma	1	Sigmoid rectum resection	0.833333	Rectum	1	pN1	0.833333	NA	NA	3	1	pM1	0.833333	pT2	1	NA	0.866667	R0	1	0	0.75
TCGA-AA-A00K	Adenocarcinoma	1	Sigmoid colectomy	1	Sigmoid colon	1	pN0	1	55	1	0	1	pM0	1	pT3	0.933333	NA	1	R0	1	0	0.833333
TCGA-A6-6652	Adenocarcinoma	1	Sigmoid colectomy	1	Sigmoid colon	1	pN0	1	22	1	0	1	pM1	0.991667	pT3	0.916667	65	1	R0	1	0	0.833333
TCGA-AA-3673	Adenocarcinoma	1	Right hemicolectomy	0.6625	Transverse colon	1	pN0	1	41	1	0	1	pMX	1	pT3	1	NA	0.833333	R0	1	0	0.833333
TCGA-AA-3949	Partially mucinous adenocarcinoma	1	Right hemicolectomy	1	Caecum	1	pN1	0.833333	19	1	3	1	pM0	0.916667	pT3	0.916667	50	0.8	R0	0.941667	1	0.833333
TCGA-AA-A02F	Adenocarcinoma	0.800833	Anterior Resection [AR]	0.741667	Rectosigmoid	1	pN1	1	NA	1	NA	1	pMX	1	pT3	0.833333	NA	0.833333	R0	0.958333	1	0.833333
TCGA-AG-3580	Adenocarcinoma	1	Resected colon	0.833333	Rectosigmoid	0.7425	pN0	1	22	1	0	1	pMX	1	pT1	0.791667	60	1	R0	1	0	0.833333
TCGA-AA-A02O	Adenocarcinoma	1	Transverse colectomy	0.7775	Transverse colon	1	pN0	1	18	1	0	1	pM0	0.916667	pT3	1	NA	1	R0	1	0	0.833333
TCGA-CK-5916	Adenocarcinoma	0.656667	Right hemicolectomy	0.793333	Caecum	0.958333	pN1a	1	32	1	1	1	pM0	0.816667	pT4a	0.933333	118	1	R0	0.928333	1	0.833333
TCGA-AF-A56K	Adenocarcinoma	1	Anterior Resection [AR]	0.825	Sigmoid colon and upper rectum	0.95	pN0	1	44	1	0	1	pMX	1	pT3	1	65	1	R0	1	0	0.833333
TCGA-AG-3608	Adenocarcinoma	1	Sigmoid colectomy	0.908333	Sigmoid colon or Rectum	1	pN0	1	16	1	0	1	pM0	1	pT3	1	NA	1	R0	1	0	0.833333
TCGA-AG-3882	Adenocarcinoma	1	NA	0.833333	NA	0.85	pN0	1	NA	1	0	1	pMX	1	pT2	0.975	NA	0.833333	R0	1	0	0.833333
TCGA-CA-5255	Adenocarcinoma	1	NA	1	NA	1	pN0	0.925	NA	1	0	0.925	pM0	1	pT3	0.991667	45	1	R0	0.833333	0	0.833333
TCGA-F5-6861	Adenocarcinoma	1	Anterior Resection [AR]	1	Rectum	1	pN0	1	8	1	0	1	pMX	1	pT3	1	60	1	RX	0.963333	0	0.833333
TCGA-AM-5821	Adenocarcinoma	1	NA	0.925	Sigmoid colon	1	pNX	1	NA	1	NA	1	pM0	1	pT3	0.916667	NA	1	R0	0.833333	NA	1
TCGA-EI-6885	Adenocarcinoma	0.941667	Other (Segment of the large intestine)	0.741667	Rectum	1	pN1b	1	13	1	2	1	pM1	0.833333	pT3	0.983333	42	1	R1	0.833333	0	0.833333
TCGA-AA-A02J	Adenocarcinoma	1	NA	0.666667	NA	0.833333	pN0	1	13	1	0	1	pM1	0.833333	pT3	1	NA	1	R0	1	1	0.825
TCGA-CM-6676	Adenocarcinoma	1	Sigmoid colectomy	1	Sigmoid colon	1	pN1	0.783333	17	1	1	1	pM1	0.833333	pT2	0.925	25	1	R0	1	0	0.833333
TCGA-AG-3893	Adenocarcinoma	1	Sigmoid colectomy	0.833333	Rectosigmoid	0.991667	pN1a	1	14	1	1	1	pMX	1	pT3	0.991667	NA	0.833333	R0	1	0	0.75
TCGA-AA-3814	Adenocarcinoma	1	NA	0.833333	NA	0.933333	pN0	1	NA	1	0	1	pMX	1	pT3	1	NA	0.833333	R0	1	0	0.833333
TCGA-AA-A02K	Adenocarcinoma	1	Right hemicolectomy	1	Caecum and Ascending colon	0.925	pN2b	1	20	1	7	1	pM1	0.9825	pT3	0.983333	NA	0.966667	R0	0.991667	1	0.833333
TCGA-F5-6812	Adenocarcinoma	1	Other (Excision of tumor)	0.941667	Rectum	0.833333	pN1a	0.833333	1	1	0	0.975	pMX	1	pT3	0.941667	35	1	RX	0.945	0	0.833333
TCGA-G4-6628	Adenocarcinoma	1	Right hemicolectomy	1	Cecum	1	pN0	1	16	1	0	1	pMX	1	pT2	0.8	45	1	R0	1	0	0.75
TCGA-AA-3514	Adenocarcinoma	1	Right hemicolectomy	1	Ascending colon	0.833333	pN0	1	12	1	0	1	pMX	1	pT2	1	40	1	R0	1	0	0.833333
TCGA-G4-6586	Adenocarcinoma with mucinous features	1	Right hemicolectomy	1	Right colon	1	pN0	1	17	1	0	1	pMX	1	pT3	0.916667	40	1	R0	1	0	0.833333
TCGA-G4-6320	Adenocarcinoma	1	Right hemicolectomy	1	Hepatic flexure	0.9825	pN1a	0.758333	65	0.8	2	1	pM1	0.833333	pT3	0.916667	60	1	R0	1	0	0.833333
TCGA-AA-3973	Adenocarcinoma	1	Colon resection sample	0.833333	NA	0.783333	pN1b	0.95	21	1	3	1	pM1	0.916667	pT4a	1	30	1	R0	1	0	0.833333
TCGA-AA-3844	Adenocarcinoma	1	NA	0.833333	NA	0.701667	pN2	0.816667	18	1	7	1	pM1	0.833333	pT3	1	NA	1	R0	1	0	0.75
TCGA-AA-3517	Adenocarcinoma	0.991667	Right hemicolectomy	0.809167	Ascending colon	0.833333	pN0	1	54	1	0	1	pM0	1	pT3	0.933333	NA	0.833333	R0	1	0	0.833333
TCGA-F4-6808	Adenocarcinoma	1	Sigmoid colectomy	0.688333	Sigmoid colon	1	pN0	1	3	1	0	1	pMX	1	pT1	0.916667	35	1	RX	1	0	0.833333
TCGA-AY-6196	Adenocarcinoma with prominent mucinous and signet ring cell features	1	Right hemicolectomy	1	Ascending colon	1	pN2b	1	14	1	12	1	pMX	1	pT3	0.916667	75	1	R0	1	1	0.833333
TCGA-AA-3534	Adenocarcinoma	1	Right hemicolectomy	1	Ascending colon	1	pN0	1	36	1	0	1	pM0	0.916667	pT3	1	NA	1	R0	1	0	0.833333
TCGA-AA-3841	Adenocarcinoma	1	Total colectomy	0.816667	Colon	0.783333	pN1a	0.9	40	0.833333	1	1	pMX	1	pT3 and pT2	0.983333	NA	0.833333	NA	0.5775	0	0.833333
TCGA-AG-A01W	Adenocarcinoma	1	Abdominoperineal excision [APE]	0.833333	Rectum	1	pN0	1	20	1	0	1	pMX	1	pT3	1	NA	1	R0	1	1	0.833333
TCGA-CM-6162	Mucinous adenocarcinoma	1	Total colectomy	0.991667	Ascending colon	1	pN1	0.833333	46	1	1	1	pM0	0.833333	pT3	1	90	0.816667	R0	1	0	0.75
TCGA-CM-6170	Adenocarcinoma	1	Lefthemicolectomy	0.816667	Descending colon	1	pN0	1	12	1	0	1	pM0	0.966667	pT2	0.991667	22	0.833333	R0	1	0	0.833333
TCGA-CM-6166	Adenocarcinoma	1	Right hemicolectomy	1	Ascending colon	1	pN0	1	33	1	0	1	pM0	1	pT2	0.991667	52	1	R0	1	0	0.766667

## Sheet: Dictionary
Field	Description	Field Value Set
Patient ID	The ID of the patient in the TCGA COAD dataset	-
Tumour Type	The type of tumour as mentioned in the report	Adenocarcinoma, Mucinous Adenocarcinoma, NA (if not available)
Tumour Type Confidence	The confidince of extraction reported by the model	0-100
Specimen Type	The specimen type (performed procedure) for the resection n the report	Total colectomy, Subtotal colectomy, Right hemicolectomy, Transverse colectomy, Left hemicolectomy, Sigmoid colectomy, Hartmann’s procedure, Anterior Resection [AR], Abdominoperineal excision [APE], Other
Specimen Type Confidence	The confidince of extraction reported by the model	0-100
Tumour Site	The site of the tumour as specified in the report, the tumour may be in multiple sites	Caecum, Ascending colon, Hepatic flexure (or Right flexure), Transverse colon, Splenic flexure (or Left flexure), Descending colon, Sigmoid colon, Rectosigmoid, Rectum, , NA (if not available)
Tumour Site Confidence	The confidince of extraction reported by the model	0-100
Lymph Node Status	The status of lymph node invasion based on the number of metastatic nodes	pN0, pN1a, pN1b, pN1c, pN2a, pN2b, pNX
Lymph Node Status Confidence	The confidince of extraction reported by the model	0-100
Examined Nodes	The number of lymph nodes that were examined	Numerical (0-116), NA (if not available)
Examined Nodes Confidence	The confidince of extraction reported by the model	0-100
Metastatic Nodes	The number of lymph nodes that were examined and involved with the tumour	Numerical (0-50), NA (if not available)
Metastatic Nodes Confidence	The confidince of extraction reported by the model	0-100
Metastatic Disease Status	The status that shows wether the tumour has metastasised and to how many organs	pM0, pM1a, pM1b, pM1c, pMX
Metastatic Disease Status Confidence	The confidince of extraction reported by the model	0-100
Local Invasion Status	The extent of invasion of the tumour	pTIS, pT0, pT1, pT2, pT3, pT4a, pT4b, pTX
Local Invasion Status Confidence	The confidince of extraction reported by the model	0-100
Max Diameter	The size of the tumour as the largest diameter in millimeter	Numerical (0-160), NA (if not available)
Max Diameter Confidence	The confidince of extraction reported by the model	0-100
Resection Status	The status of the resection if involved by tumours or not	R0, R1, R2, RX
Resection Status Confidence	The confidince of extraction reported by the model	0-100
Histologic Grade	The grade of differentiation for the tumour	0 (low grade) , 1 (high grade), NA (if not available)
Histologic Grade Confidence	The confidince of extraction reported by the model	0-100

## Sheet: Validation Data
Patient ID	Tumour Type	Specimen Type	Tumour Site	Lymph Node Status	Examined Nodes	Metastatic Nodes	Metastatic Disease Status	Local Invasion Status	Tumour Size	Resection Status	Histologic Grade
TCGA-5M-AAT5	Adenocarcinoma	Sigmoid colectomy	Sigmoid colon	pN2a	13	4	pMX	pT3	50	R0	0
TCGA-5M-AAT6	Adenocarcinoma	Right hemicolectomy	Ascending colon	pN2b	11	10	pMX	pT4	80	R0	0
TCGA-5M-AATA	Adenocarcinoma	Abdominoperineal excision [APE]	Sigmoid colon	pN1b	5	2	pMX	pT3	80	R0	0
TCGA-A6-2670	Adenocarcinoma	Sigmoid colectomy	Sigmoid colon	pN0	22	0	pMX	pT3	47	R0	0
TCGA-A6-2671	Adenocarcinoma	Left hemicolectomy	Sigmoid colon	pN1b	27	3	pMX	pT3	37	R1	0
TCGA-A6-2672	Adenocarcinoma	Right hemicolectomy	Ascending colon	pN1a	29	1	pMX	pT3	70	R0	0
TCGA-A6-2674	Mucinous Adenocarcinoma	sigmoid colectomy	Sigmoid colon	pN2b	20	7	pM1	pT3	50	R0	1
TCGA-A6-2677	Adenocarcinoma	Right hemicolectomy	Caecum	pN2a	30	5	pMX	pT3	50	R0	0
TCGA-A6-2678	Adenocarcinoma	Transverse colectomy	Transverse colon	pN1b	26	2	pMX	pT3	45	R1	0
TCGA-A6-2682	Adenocarcinoma	Right hemicolectomy	Caecum	pN1b	13	2	pMX	pT4b	90	R0	0
TCGA-A6-3807	Adenocarcinoma	Sigmoid colectomy	Sigmoid colon	pN2a	24	5	pMX	pT3	55	R0	0
TCGA-A6-3809	Adenocarcinoma	Subtotal colectomy	NA	pN0	24	0	pMX	pT4	90	R1	0
TCGA-A6-5657	Adenocarcinoma	Right hemicolectomy	Ascending colon	pN1a	42	1	pMX	pT3	45	R0	0
TCGA-A6-5662	Adenocarcinoma	Other: Splenic flexure Resection	Splenic flexure	pN2b	13	7	pMX	pT3	38	R1	0
TCGA-A6-6654	Adenocarcinoma	Left hemicolectomy	Descending colon	pN1a	65	1	pMX	pT3	48	R0	0
TCGA-A6-6781	Mucinous Adenocarcinoma	Subtotal colectomy	Splenic flexure	pN1b	30	2	pMX	pT4a	105	R0	0
TCGA-A6-A565	Signet ring cell and Mucinous Adenocarcinoma	Transverse colectomy	Transverse colon	pN2b	41	13	pMX	pT3	70	R0	1
TCGA-A6-A566	Mucinous Adenocarcinoma	Left hemicolectomy	Descending colon	pN1b	13	2	pMX	pT4	70	R0	0
TCGA-A6-A567	Adenocarcinoma	Anterior Resection [AR]	Sigmoid colon	pN1b	41	3	pM1a	pT3	48	R0	0
TCGA-A6-A56B	Adenocarcinoma	Sigmoid colectomy	Sigmoid colon	pN1b	25	3	pMX	pT3	40	R0	0
TCGA-A6-A5ZU	Adenocarcinoma	Right hemicolectomy	Transverse colon	pN1a	60	1	pMX	pT3	60	R0	0
TCGA-AA-3488	Adenocarcinoma	Other: Rectosigmoid junction Resection	NA	pN2b	26	15	pMX	pT3	NA	R0	0
TCGA-AA-3509	Adenocarcinoma	Sigmoid colectomy	Sigmoid colon	pN1a	27	1	pMX	pT3	NA	R0	0
TCGA-AA-3511	Adenocarcinoma	NA	NA	pN0	36	0	pMX	pT4a	40	R0	0
TCGA-AA-3516	Adenocarcinoma	Right hemicolectomy	Ascending colon	pN2b	26	7	pMX	pT3	NA	R0	0
TCGA-AA-3519	Adenocarcinoma	NA	NA	pN1b	43	3	pMX	pT3	NA	R0	0
TCGA-AA-3525	Adenocarcinoma	Other: Ileocolonic Resection	Ascending colon	pN1b	28	2	pMX	pT3	NA	R0	0
TCGA-AA-3542	Adenocarcinoma	Sigmoid colectomy	Sigmoid colon	pN2a	18	4	pMX	pT3	25	R0	0
TCGA-AA-3548	Adenocarcinoma	Right hemicolectomy	Caecum	pN2a	23	4	pMX	pT3	0	R0	0
TCGA-AA-3554	Adenocarcinoma	Other: Ileocolonic Resection	Caecum	pN0	39	0	pMX	pT3	40	R0	0
TCGA-AA-3556	Adenocarcinoma	Sigmoid colectomy	Sigmoid colon	pN0	22	0	pMX	pT2	20	R0	0
TCGA-AA-3560	Adenocarcinoma	Sigmoid colectomy	Sigmoid colon	pN2a	25	5	pMX	pT3	NA	R0	0
TCGA-AA-3562	Adenocarcinoma	NA	NA	pN2b	28	7	pMX	pT3	NA	R0	0
TCGA-AA-3662	Adenocarcinoma	NA	NA	pN2a	15	4	pM1	pT4a	30	R0	0
TCGA-AA-3666	Adenocarcinoma	Right hemicolectomy	Caecum and Ascending colon	pN1b	41	2	pMX	pT3	60	R0	0
TCGA-AA-3672	Adenocarcinoma	Right hemicolectomy	Transverse colon	pN2a	21	4	pMX	pT3	NA	R0	0
TCGA-AA-3678	Adenocarcinoma	Sigmoid colectomy	Sigmoid colon	pN1a	26	1	pMX	pT2	NA	R0	0
TCGA-AA-3679	Adenocarcinoma	NA	NA	pN2a	12	5	pM1a	pT3	NA	R0	0
TCGA-AA-3680	Adenocarcinoma	Right hemicolectomy	Caecum	pN2b	35	12	pM1	pT4a	NA	R0	0
TCGA-AA-3681	Adenocarcinoma	Right hemicolectomy	Caecum	pN1b	16	2	pMX	pT3	50	R0	1
TCGA-AA-3684	Mucinous Adenocarcinoma	Right hemicolectomy	Caecum	pN2b	10	9	pM1	pT4a	NA	RX	1
TCGA-AA-3688	Adenocarcinoma	NA	NA	pN1b	13	2	pM1a	pT3	25	R2	0
TCGA-AA-3692	Mucinous Adenocarcinoma	NA	NA	pN2a	30	5	pM1a	pT3	50	R2	0
TCGA-AA-3693	Adenocarcinoma	Sigmoid colectomy	Sigmoid colon	pN1b	17	2	pM1	pT4a	NA	R0	0
TCGA-AA-3695	Adenocarcinoma	Right hemicolectomy	Ascending colon and Caecum	pN2a	33	6	pMX	pT3	NA	R0	0
TCGA-AA-3696	Adenocarcinoma	Sigmoid colectomy	Sigmoid colon	pN1a	26	1	pMX	pT3	35	R0	0
TCGA-AA-3697	Adenocarcinoma	NA	NA	pN2	NA	NA	pMX	pT3	NA	R0	0
TCGA-AA-3712	Adenocarcinoma	NA	Descending colon and sigmoid colon	pN2b	18	12	pMX	pT3	NA	R0	1
TCGA-AA-3811	Adenocarcinoma	NA	NA	pN2a	15	5	pMX	pT3	NA	R0	1
TCGA-AA-3815	Adenocarcinoma	NA	Caecum	pN0	20	0	pMX	pT3	NA	R0	1
TCGA-AA-3842	Adenocarcinoma	NA	NA	pN1b	12	2	pMX	pT2	NA	R0	1
TCGA-AA-3844	Adenocarcinoma	NA	NA	pN2b	18	7	pMX	pT3	NA	R0	0
TCGA-AA-3846	Adenocarcinoma	NA	Sigmoid colon	pN0	16	0	pMX	pT3	NA	R0	1
TCGA-AA-3848	Adenocarcinoma	NA	Sigmoid colon	pN2a	12	6	pMX	pT3	NA	R0	0
TCGA-AA-3860	Adenocarcinoma	NA	Sigmoid colon	pN1b	14	2	pMX	pT3	NA	R0	1
TCGA-AA-3862	Adenocarcinoma	Right hemicolectomy	Ascending colon	pN0	16	0	pMX	pT3	NA	R0	0
TCGA-AA-3867	Adenocarcinoma	Sigmoid colectomy	Sigmoid colon	pN2a	24	4	pMX	pT3	30	R0	1
TCGA-AA-3869	Adenocarcinoma	Other: Ileocolonic Resection	caecum	pN2b	28	14	pM1a	pT4	70	R0	0
TCGA-AA-3870	Adenocarcinoma	Right hemicolectomy	Caecum	pN2a	23	5	pM1	pT3	NA	R0	1
TCGA-AA-3872	Adenocarcinoma	NA	NA	pN2b	29	23	pMX	pT4	NA	R1	1
TCGA-AA-3947	Adenocarcinoma	Other: Ileocolonic Resection	caecum	pN0	22	0	pMX	pT4	NA	R0	0
TCGA-AA-3949	Adenocarcinoma	Right hemicolectomy	caecum	pN1b	19	3	pMX	pT3	NA	R0	1
TCGA-AA-3952	Adenocarcinoma	NA	Descending colon	pN2a	14	6	pMX	pT3	NA	RX	1
TCGA-AA-3967	Adenocarcinoma	NA	NA	pN1b	33	2	pMX	pT3	50	R0	0
TCGA-AA-3970	Adenocarcinoma	Left hemicolectomy	NA	pN0	27	0	pMX	pT3	NA	R0	0
TCGA-AA-3971	Adenocarcinoma	NA	NA	pN0	27	0	pMX	pT3	48	R0	0
TCGA-AA-3972	Adenocarcinoma	Sigmoid colectomy	Sigmoid colon	pNX	NA	NA	pMX	pT3	30	R0	0
TCGA-AA-3973	Adenocarcinoma	NA	NA	pN1a	21	3	pM1b	pT4	30	R0	0
TCGA-AA-3976	Adenocarcinoma	Anterior Resection [AR]	Rectosigmoid	pN1b	16	2	pMX	pT2	23	R0	0
TCGA-AA-3982	Adenocarcinoma	NA	NA	pN1b	13	3	pMX	pT3	NA	R0	1
TCGA-AA-3984	NA	NA	NA	pN0	NA	NA	pMX	pTX	NA	R0	NA
TCGA-AA-3989	Adenocarcinoma	Right hemicolectomy	Ascending colon	pN2b	30	8	pMX	pT3	NA	R0	0
TCGA-AA-3994	Adenocarcinoma	Right hemicolectomy	Ascending colon	pN1b	24	2	pMX	pT3	NA	R0	0
TCGA-AA-A00J	Adenocarcinoma	Right hemicolectomy	Caecum and Ascending colon	pN1b	24	2	pMX	pT4	NA	RX	1
TCGA-AA-A00N	Mucinous Adenocarcinoma	Other: Ileocolonic Resection	Caecum and Ascending colon	pN0	20	0	pMX	pT4	75	R0	1
TCGA-AA-A00O	Adenocarcinoma	NA	Sigmoid colon	pN2b	40	32	pMX	pT3	45	RX	1
TCGA-AA-A00Q	Adenocarcinoma	Sigmoid colectomy	Sigmoid colon	pN1a	31	1	pMX	pT4	NA	R0	0
TCGA-AA-A00U	Adenocarcinoma	Right hemicolectomy	Ascending colon	pN1b	116	2	pMX	pT3	NA	R0	0
TCGA-AA-A010	Adenocarcinoma	Transverse colectomy	Transverse colon	pN0	45	0	pMX	pT4a	NA	R0	1
TCGA-AA-A01C	Adenocarcinoma	Right hemicolectomy	Ascending colon and Transverse colon	pN1b	21	3	pMX	pT2	NA	R0	0
TCGA-AA-A01D	Mucinous Adenocarcinoma	Other: Rectosigmoid Resection	Rectosigmoid	pN2b	12	12	pMX	pT3	25	R0	1
TCGA-AA-A01F	Adenocarcinoma	Sigmoid colectomy	Sigmoid colon	pN1b	30	2	pMX	pT3	NA	R0	0
TCGA-AA-A01K	Adenocarcinoma	NA	Sigmoid colon	pN2a	35	4	pMX	pT3	NA	R0	0
TCGA-AA-A01P	Adenocarcinoma	NA	Ascending colon	pN1a	21	1	pMX	pT3	NA	R0	1
TCGA-AA-A01Q	Adenocarcinoma	NA	Ascending colon	pN0	16	0	pMX	pT3	NA	R0	1
TCGA-AA-A01R	Mucinous Adenocarcinoma	NA	Ascending colon	pN2b	19	9	pMX	pT3	NA	R0	1
TCGA-AA-A01S	Adenocarcinoma	NA	Sigmoid colon	pN1a	19	1	pMX	pT3	NA	R0	0
TCGA-AA-A01T	Adenocarcinoma	NA	Sigmoid colon	pN1a	15	1	pMX	pT3	NA	R0	1
TCGA-AA-A01X	Adenocarcinoma	NA	Sigmoid colon	pN1a	14	2	pMX	pT3	NA	R0	0
TCGA-AA-A022	Adenocarcinoma	NA	Caecum	pN0	NA	NA	pMX	pT4a	NA	R0	1
TCGA-AA-A02E	Adenocarcinoma	NA	Caecum	pN2a	NA	4	pMX	pT3	NA	R0	0
TCGA-AA-A02F	Adenocarcinoma	Other: Rectosigmoid Resection	Sigmoid colon	pN1	NA	NA	pMX	pTX	NA	R0	1
TCGA-AA-A02H	Adenocarcinoma	NA	Sigmoid colon	pN2a	12	6	pM1b	pT4b	NA	RX	0
TCGA-AA-A03F	Adenocarcinoma	Right hemicolectomy	Caecum	pN2a	29	4	pMX	pT3	55	R0	0
TCGA-AF-2687	Adenocarcinoma	Other: Rectosigmoid Resection	Rectosigmoid	pN2a	16	6	pMX	pT3	80	R0	0
TCGA-AF-2689	Adenocarcinoma	Other: Rectosigmoid Resection	Rectosigmoid	pN2a	32	6	pMX	pT3	50	R0	0
TCGA-AF-2690	Adenocarcinoma	Other: Rectosigmoid Resection	Rectum	pN1b	24	3	pMX	pT3	45	R0	0
TCGA-AF-3911	Adenocarcinoma	Other: Rectosigmoid Resection	Rectum	pN2b	18	9	pMX	pT3	55	R0	0
TCGA-AF-6655	Adenocarcinoma	Other: Rectosigmoid Resection	Rectum	pN1b	29	2	pMX	pT2	25	R0	0
TCGA-AG-3582	Adenocarcinoma	NA	NA	pN1a	28	1	pM1	pT3	50	R0	0
TCGA-AG-3583	Mucinous Adenocarcinoma	Other: Rectosigmoid Resection	Rectosigmoid	pN2b	34	9	pMX	pT3	85	R1	1
TCGA-AG-3584	Adenocarcinoma	Other: Rectal Resection	Rectum	pN2b	34	20	pMX	pT3	NA	R0	0
TCGA-AG-3586	Adenocarcinoma	Other: Rectosigmoid Resection	Rectum	pN2a	19	4	pMX	pT3	NA	R0	0
TCGA-AG-3600	Adenocarcinoma	Other: Rectosigmoid Resection	Rectosigmoid	pN2b	45	31	pMX	pT3	NA	RX	0
TCGA-AG-3601	Adenocarcinoma	Other: Rectosigmoid Resection	Rectosigmoid	pN1b	17	2	pMX	pT3	NA	R2	0
TCGA-AG-3602	Adenocarcinoma	NA	NA	pN2a	31	5	pMX	pT3	NA	R0	0
TCGA-AG-3605	Adenocarcinoma	Other: Rectosigmoid Resection	Rectosigmoid	pN1b	13	3	pM1a	pT3	NA	R2	0
TCGA-AG-3609	Adenocarcinoma	Other: Rectosigmoid Resection	Rectosigmoid	pN2a	42	4	pMX	pT3	NA	R0	0
TCGA-AG-3611	Adenocarcinoma	Other: Rectosigmoid Resection	Rectosigmoid	pN0	19	0	pMX	pT3	35	R0	0
TCGA-AG-3612	Adenocarcinoma	Other: Rectal Resection	Rectum	pN1	NA	NA	pMX	pT3	NA	R0	0
TCGA-AG-3725	Adenocarcinoma	Other: Rectosigmoid Resection	Rectosigmoid	pN2a	18	5	pMX	pT3	35	R0	0
TCGA-AG-3726	Adenocarcinoma	NA	Rectum	pN1b	25	2	pMX	pT3	40	R0	1
TCGA-AG-3727	Adenocarcinoma	Other: Rectosigmoid Resection	Rectosigmoid	pN1b	25	2	pMX	pT3	40	R0	1
TCGA-AG-3731	Adenocarcinoma	Other: Rectal Resection	Rectum	pN1b	34	3	pMX	pT3	NA	R0	0
TCGA-AG-3742	Adenocarcinoma	NA	NA	pN2	NA	NA	pMX	pT3	NA	R0	0
TCGA-AG-3885	Adenocarcinoma	NA	Rectum	pN1b	19	3	pMX	pT3	NA	R0	0
TCGA-AG-3891	Adenocarcinoma	Other: Rectosigmoid Resection	Rectum	pN0	13	0	pMX	pT2	NA	R0	0
TCGA-AG-3893	Adenocarcinoma	NA	Rectosigmoid	pN1a	14	1	pMX	pT3	NA	R0	0
TCGA-AG-3901	Mucinous Adenocarcinoma	Other: Rectosigmoid Resection	Rectosigmoid	pN1b	20	2	pMX	pT3	40	R0	0
TCGA-AG-3906	Adenocarcinoma	Other: Rectosigmoid Resection	Rectosigmoid	pN0	26	0	pMX	pT2	25	R0	0
TCGA-AG-3909	Adenocarcinoma	Other: Rectosigmoid Resection	Rectosigmoid	pN1b	35	3	pMX	pT3	40	R0	0
TCGA-AG-3999	Adenocarcinoma	Other: Rectosigmoid Resection	Rectosigmoid	pN2b	32	20	pMX	pT3	NA	R0	0
TCGA-AG-4005	Adenocarcinoma	Other: Rectal Resection	Rectum	pN2b	40	7	pM1	pT3	NA	R0	0
TCGA-AG-4007	Adenocarcinoma	NA	NA	pN2b	34	5	pM1a	pT3	NA	R2	0
TCGA-AG-4009	Adenocarcinoma	NA	Rectum	pN0	16	0	pMX	pT2	NA	R0	0
TCGA-AG-4021	Adenocarcinoma	NA	Rectum	pN2a	NA	5	pM1a	pT3	NA	RX	1
TCGA-AG-4022	Adenocarcinoma	NA	Rectum	pNX	NA	NA	pMX	pT3	NA	RX	0
TCGA-AG-A008	Mucinous Adenocarcinoma	Other: Rectal Resection	Rectum	pN0	28	0	pMX	pT2	NA	R0	0
TCGA-AG-A00C	Adenocarcinoma	Other: Rectosigmoid Resection	Rectosigmoid	pN1a	24	1	pMX	pT3	70	R0	0
TCGA-AG-A00H	Adenocarcinoma	Other: Rectosigmoid Resection	Rectum	pN0	32	0	pMX	pT3	55	R0	0
TCGA-AG-A014	Adenocarcinoma	Other: Rectosigmoid Resection	Rectum	pN0	15	0	pMX	pT2	NA	R0	1
TCGA-AG-A016	Adenocarcinoma	NA	Rectum	pN2a	19	4	pMX	pT3	60	R0	0
TCGA-AG-A01L	Adenocarcinoma	Other: Rectosigmoid Resection	Rectum	pN2b	47	2	pMX	pT3	NA	R0	0
TCGA-AG-A01W	Adenocarcinoma	NA	Rectum	pN0	20	0	pMX	pT3	NA	R0	1
TCGA-AG-A020	Mucinous Adenocarcinoma	NA	Rectum	pN1b	NA	NA	pMX	pT3	NA	R0	0
TCGA-AG-A023	Adenocarcinoma	NA	Rectum	pN2a	NA	6	pMX	pT3	NA	R0	0
TCGA-AG-A025	Adenocarcinoma	NA	Rectum and Sigmoid colon	pNX	NA	NA	pMX	pT1	NA	RX	0
TCGA-AG-A02G	Adenocarcinoma	Other: Rectosigmoid Resection	Rectum	pN1b	NA	3	pM1	pT2	NA	RX	0
TCGA-AG-A032	Adenocarcinoma	NA	Rectum	pN1b	NA	2	pMX	pT3	NA	R0	0
TCGA-AG-A036	Adenocarcinoma	Other: Rectal Resection	Rectum	pN2b	30	18	pMX	pT3	NA	R0	0
TCGA-AH-6897	Adenocarcinoma	Other: Rectosigmoid Resection	Rectum and Sigmoid colon	pN0	14	0	pMX	pT2	53	R0	0
TCGA-AH-6544	Adenocarcinoma	Other: Rectosigmoid Resection	Rectosigmoid	pN1b	20	3	pM1	pT3	53	R0	0
TCGA-AH-6549	Adenocarcinoma	Other: Rectal Resection	Rectum	pNX	NA	NA	pMX	pT3	60	RX	0
TCGA-AH-6644	Adenocarcinoma	Other: Rectosigmoid Resection	Rectosigmoid	pN0	13	0	pMX	pT3	35	R0	0
TCGA-AM-5820	Adenocarcinoma	NA	NA	pN1	NA	NA	pM0	pT3	NA	RX	1
TCGA-AY-4070	Adenocarcinoma	Right hemicolectomy	Caecum	pN2a	15	5	pMX	pT4	65	R1	1
TCGA-AZ-4308	Adenocarcinoma	Sigmoid colectomy	Sigmoid colon	pN1b	14	3	pMX	pT3	55	R1	0
TCGA-AZ-4323	Adenocarcinoma	Right hemicolectomy	Caecum	pN2a	30	5	pM1	pT4	40	R0	1
TCGA-AZ-4614	Adenocarcinoma	Right hemicolectomy and Sigmoid colectomy	Caecum	pN1b	4	2	pMX	pT4a	30	R0	1
TCGA-AZ-4615	Adenocarcinoma	Right hemicolectomy	Caecum	pN1a	18	1	pMX	pT3	40	R0	1
TCGA-AZ-4616	Adenocarcinoma	Right hemicolectomy	Caecum	pN2b	23	13	pM1	pT3	65	R1	1
TCGA-AZ-4684	Adenocarcinoma	Anterior Resection [AR]	Rectosigmoid	pN2b	12	10	pM1b	pT3	55	R0	0
TCGA-AZ-6600	Mucinous Adenocarcinoma	Right hemicolectomy	Ascending colon	pN1a	10	1	pM1	pT3	65	R0	1
TCGA-AZ-6601	Adenocarcinoma	Sigmoid colectomy	Sigmoid colon	pN0	11	0	pMX	pT3	60	R0	0
TCGA-AZ-6603	Adenocarcinoma	Sigmoid colectomy	Sigmoid colon	pN0	3	0	pMX	pT2	37	R0	0
TCGA-AZ-6605	Adenocarcinoma	Right hemicolectomy	Ascending colon	pN1a	22	1	pMX	pT4a	35	R0	0
TCGA-AZ-6606	Adenocarcinoma	Right hemicolectomy	Caecum	pN2b	17	10	pM1a	pT4b	68	R0	0
TCGA-AZ-6607	Adenocarcinoma	Sigmoid colectomy	Sigmoid colon	pN2a	19	5	pM1b	pT4a	45	R0	0
TCGA-AZ-6608	Adenocarcinoma	Sigmoid colectomy	Sigmoid colon	pN0	NA	NA	pMX	pT2	30	R0	0
TCGA-BM-6198	Adenocarcinoma	Abdominoperineal excision [APE]	Rectum	pN0	11	0	pMX	pT3	65	R1	0
TCGA-CA-5255	Adenocarcinoma	NA	NA	pN0	NA	NA	pMX	pT3	45	RX	0
TCGA-CA-6715	Adenocarcinoma	Sigmoid colectomy	Sigmoid colon	pN1	NA	NA	pM0	pT3	50	RX	0
TCGA-CK-4947	Adenocarcinoma	Sigmoid colectomy	Sigmoid colon	pN1b	12	3	pMX	pT4	40	R0	0
TCGA-CK-4948	Adenocarcinoma	Sigmoid colectomy	Sigmoid colon	pN1b	20	3	pMX	pT3	35	R0	1
TCGA-CK-4950	Mucinous Adenocarcinoma	Other: Ileocolonic Resection	Caecum	pN1a	18	1	pMX	pT3	93	R0	0
TCGA-CK-4952	Mucinous Adenocarcinoma	Right hemicolectomy	ascending colon	pN2a	31	5	pMX	pT4a	70	R0	0
TCGA-CK-5914	Adenocarcinoma	Sigmoid colectomy	Sigmoid colon	pN1b	13	2	pMX	pT2	49	R0	0
TCGA-CK-5916	Signet ring cell and Mucinous Adenocarcinoma	Right hemicolectomy	caecum	pN1a	32	1	pMX	pT4a	118	R0	1
TCGA-CK-6748	Mucinous Adenocarcinoma	Sigmoid colectomy	Sigmoid colon	pN1b	17	2	pM1	pT3	50	R0	1
TCGA-CL-4957	Adenocarcinoma	Anterior Resection [AR]	Rectum	pN1b	14	2	pMX	pT3	48	R1	0
TCGA-CL-5917	Adenocarcinoma	Anterior Resection [AR]	Rectosigmoid	pN2	11	4	pMX	pT3	45	R0	0
TCGA-CM-4750	Adenocarcinoma	Other: Rectosigmoid Resection	Rectosigmoid	pN1b	21	2	pMX	pT1	135	R0	0
TCGA-CM-4751	Adenocarcinoma	Right hemicolectomy	Caecum	pN1b	48	3	pMX	pT2	30	R0	0
TCGA-CM-4752	Adenocarcinoma	Right hemicolectomy	Ascending colon	pN0	23	0	pMX	pT2	54	R0	0
TCGA-CM-5348	Adenocarcinoma	Right hemicolectomy	Caecum	pN0	19	0	pMX	pT3	44	R0	0
TCGA-CM-5862	Adenocarcinoma	Right hemicolectomy	Ascending colon	pN1a	24	1	pMX	pT3	65	R0	0
TCGA-CM-6676	Adenocarcinoma	Sigmoid colectomy	Sigmoid colon	pN1a	17	1	pMX	pT2	25	R0	0
TCGA-CM-6678	Adenocarcinoma	Left hemicolectomy	Sigmoid colon	pN0	19	0	pMX	pT4a	50	R0	0
TCGA-D5-5537	Adenocarcinoma	NA	Caecum	pN0	7	0	pMX	pT3	93	R0	1
TCGA-D5-5539	Mucinous Adenocarcinoma	Right hemicolectomy	Ascending colon	pN1a	4	1	pMX	pT3	35	RX	1
TCGA-D5-5541	Adenocarcinoma	NA	Sigmoid colon	pN1a	8	1	pMX	pT3	59	RX	0
TCGA-D5-6530	Adenocarcinoma	Right hemicolectomy	Caecum	pN2b	20	17	pMX	pT2	45	RX	0
TCGA-D5-6535	Adenocarcinoma	Right hemicolectomy	Ascending colon	pN1a	6	1	pMX	pT3	63	RX	0
TCGA-D5-6922	Adenocarcinoma	Sigmoid colectomy	Sigmoid colon	pN1a	8	1	pMX	pT3	65	R0	0
TCGA-D5-6926	Adenocarcinoma	Sigmoid colectomy	Sigmoid colon	pN1b	34	3	pMX	pT4a	75	R0	0
TCGA-D5-6928	Adenocarcinoma	NA	Hepatic flexure (or Right flexure)	pN0	18	0	pMX	pT3	55	R0	1
TCGA-D5-6929	Adenocarcinoma	Other: Rectosigmoid Resection	Rectosigmoid	pN1a	12	1	pMX	pT3	38	R0	0
TCGA-DC-4745	Adenocarcinoma	Other: Rectosigmoid Resection	Rectosigmoid	pN0	22	0	pMX	pT1	30	R0	0
TCGA-DC-4749	Adenocarcinoma	Other: Rectosigmoid Resection	Rectosigmoid	pN0	16	0	pMX	pT3	40	R0	0
TCGA-DC-6155	Adenocarcinoma	Other: Rectosigmoid Resection	Rectosigmoid	pN1b	31	3	pMX	pT3	15	R0	0
TCGA-DM-A0XF	Adenocarcinoma	NA	Sigmoid colon	pN1	NA	NA	pM1	pT3	NA	RX	NA
TCGA-DY-A0XA	Adenocarcinoma	NA	Rectosigmoid	pN0	NA	NA	pM0	pT3	NA	RX	NA
TCGA-EF-5830	Adenocarcinoma	NA	Rectum	pNX	NA	NA	pM0	pT3	NA	RX	NA
TCGA-EF-5831	Adenocarcinoma	NA	Rectum	pNX	NA	NA	pMX	pTX	NA	RX	NA
TCGA-EI-6510	Adenocarcinoma	Other: Rectosigmoid Resection	Rectum	pN0	NA	NA	pMX	pT2	53	RX	0
TCGA-EI-6511	Adenocarcinoma	Other: Rectal Resection	Rectum	pN2a	18	4	pMX	pT3	67	R0	0
TCGA-EI-6512	Adenocarcinoma	Total colectomy	Rectosigmoid	pN1a	17	1	pMX	pT3	60	RX	0
TCGA-EI-6881	Adenocarcinoma	Other: Rectosigmoid Resection	Rectum	pN1a	18	1	pMX	pT3	100	R0	0
TCGA-EI-6884	Adenocarcinoma	Other: Rectosigmoid Resection	Rectum	pN1b	8	3	pMX	pT3	34	R0	0
TCGA-EI-6917	Adenocarcinoma	Other: Rectal Resection	Rectum	pN1b	14	3	pMX	pT3	NA	R0	1
TCGA-EI-7002	Adenocarcinoma	other: Rectosigmoid Resection	Rectum	pN2b	13	7	pMX	pT3	59	R0	0
TCGA-EI-7004	Mucinous Adenocarcinoma	Other: Rectosigmoid Resection	Rectosigmoid	pN2b	30	30	pMX	pT4a	78	RX	1
TCGA-F4-6459	Adenocarcinoma	NA	Sigmoid colon	pN2a	6	6	pMX	pT3	50	RX	0
TCGA-F4-6460	Adenocarcinoma	NA	Sigmoid colon	pN1a	6	1	pMX	pT3	40	R0	0
TCGA-F4-6461	Adenocarcinoma	Right hemicolectomy	Hepatic flexure (or Right flexure)	pN2a	4	4	pM1a	pT4b	80	RX	0
TCGA-F4-6463	Mucinous Adenocarcinoma	NA	Transverse colon	pNX	NA	NA	pMX	pT3	40	RX	0
TCGA-F4-6569	Adenocarcinoma	NA	NA	pNX	NA	NA	pMX	pT2	65	RX	0
TCGA-F4-6570	Adenocarcinoma	NA	NA	pNX	NA	NA	pMX	pT3	90	RX	1
TCGA-F4-6805	Adenocarcinoma	NA	NA	pNX	NA	NA	pMX	pT3	50	RX	0
TCGA-F4-6809	Adenocarcinoma	Abdominoperineal excision [APE]	Sigmoid colon	pN1b	12	3	pMX	pT3	75	R0	0
TCGA-F4-6854	Adenocarcinoma	Sigmoid colectomy	Sigmoid colon	pN0	8	0	pMX	pT3	85	RX	0
TCGA-F4-6856	Mucinous Adenocarcinoma	Right hemicolectomy	Caecum	pNX	NA	NA	pMX	pT3	70	RX	0
TCGA-F5-6464	Adenocarcinoma	Abdominoperineal excision [APE]	Rectosigmoid	pN0	12	0	pMX	pT3	75	R0	0
TCGA-F5-6702	Adenocarcinoma	Abdominoperineal excision [APE]	Rectosigmoid	pN1a	12	1	pMX	pT3	35	R0	0
TCGA-F5-6812	Adenocarcinoma	NA	Rectum	pN0	1	0	pMX	pT3	35	RX	0
TCGA-F5-6813	Adenocarcinoma	NA	Rectum	pN2b	12	12	pMX	pT3	50	RX	0
TCGA-F5-6814	Adenocarcinoma	Other: Rectal Resection	Rectum	pNX	NA	NA	pMX	pT3	150	RX	0
TCGA-F5-6863	Adenocarcinoma	Anterior Resection [AR]	Rectum	pN1b	6	3	pMX	pT3	45	RX	0
TCGA-G4-6293	Adenocarcinoma	Right hemicolectomy	Transverse colon	pN1a	26	1	pMX	pT3	55	R0	0
TCGA-G4-6294	Adenocarcinoma	Right hemicolectomy	Caecum	pN1b	10	2	pM1a	pT3	40	R0	0
TCGA-G4-6297	Adenocarcinoma	Right hemicolectomy	Caecum and Ascending colon	pN2a	36	6	pMX	pT3	80	R0	1
TCGA-G4-6298	Adenocarcinoma	Right hemicolectomy	Caecum	pN1a	37	1	pMX	pT4b	60	R0	0
TCGA-G4-6299	Adenocarcinoma	Left hemicolectomy	Descending colon	pN2b	17	8	pMX	pT3	60	R0	1
TCGA-G4-6303	Adenocarcinoma	Sigmoid colectomy	Sigmoid colon	pN1a	25	1	pMX	pT3	50	R0	0
TCGA-G4-6306	Adenocarcinoma	Right hemicolectomy	Ascending colon	pN0	17	0	pMX	pT2	31	R0	0
TCGA-G4-6307	Adenocarcinoma	Anterior Resection [AR]	Sigmoid colon	pN1b	17	2	pMX	pT3	50	R0	0
TCGA-G4-6309	Adenocarcinoma	Sigmoid colectomy	Sigmoid colon	pN1b	24	2	pMX	pT3	39	R0	1
TCGA-G4-6310	Adenocarcinoma	Abdominoperineal excision [APE] and Right hemicolectomy	Caecum	pN2b	43	14	pMX	pT2	24	R0	0
TCGA-G4-6311	Adenocarcinoma	Right hemicolectomy	Ascending colon	pN1a	37	1	pMX	pT3	39	R0	1
TCGA-G4-6314	Adenocarcinoma	Right hemicolectomy	Caecum	pN2b	59	50	pM1	pT3	55	R0	0
TCGA-G4-6315	Adenocarcinoma	Left hemicolectomy	Descending colon	pN1a	82	1	pMX	pT3	107	R0	0
TCGA-G4-6320	Adenocarcinoma	Right hemicolectomy	Hepatic flexure (or Right flexure)	pN1b	65	2	pMX	pT3	60	R0	0
TCGA-G4-6321	Adenocarcinoma	Right hemicolectomy	Caecum	pN1b	44	3	pMX	pT2	22	R0	0
TCGA-G4-6322	Mucinous Adenocarcinoma	Left hemicolectomy	Descending colon	pN1b	26	2	pMX	pT3	90	R0	0
TCGA-G4-6323	Adenocarcinoma	Right hemicolectomy	Caecum	pN0	24	0	pMX	pTIS	3	R0	0
TCGA-G4-6625	Adenocarcinoma	Sigmoid colectomy	Sigmoid colon	pN0	18	0	pMX	pT3	35	R0	0
TCGA-G5-6233	Adenocarcinoma	Anterior Resection [AR]	Rectum	pN2b	72	27	pMX	pT3	75	R0	0
TCGA-G5-6235	Adenocarcinoma	Other: Rectosigmoid Resection	Rectosigmoid	pN1a	13	1	pMX	pT3	35	R1	0
TCGA-G5-6641	Mucinous Adenocarcinoma	Anterior Resection [AR]	Rectosigmoid	pN1a	26	1	pMX	pT1	20	R0	0
TCGA-NH-A6GA	Adenocarcinoma	Right hemicolectomy	Ascending colon	pN2a	33	4	pMX	pT4a	45	R0	0
